# Supplementary material for: Correlated miR-mRNA Expression Signatures of Mouse Hematopoietic Stem and Progenitor Cell Subsets Predict “Stemness” and “Myeloid” Interaction Networks
Source: PLoS One. 2014 Apr 18;9(4):e94852. doi: 10.1371/journal.pone.0094852 (PMC3991639; doi:10.1371/journal.pone.0094852)
Supplement: Table S3 — miR-mRNA predicted target pairs. miR-mRNA pairs were scored for inversely correlating expression patterns throughout hematopoietic progenitor development, as well as for their thermodynamically-predicted complementarity based on the TargetScan and MiRanda databases. (XLSX) [file pone.0094852.s003.xlsx]

## Sheet: miRtargeting_resultsTable
	miR	mRNA	TargetScan predicted	miRanda predicted	Gene ID	Gene symbol	Target site type (TargetScan)	UTR start	UTR end	miR family	miR probe	mRNA probe	interaction coefficient	interaction standard deviation	interaction Z-score	miR up/down trend	miR trend Z-score
1	mmu-miR-322	Fbxo21	1	0	231670	Fbxo21	3	40	47	miR-15abc/16/16abc/195/322/424/497/1907	A_54_P2504	A_51_P193490	-0.875788	0.0441449	-19.8389	-0.578099	-0.873881
2	mmu-miR-322	Fbxo21	1	0	231670	Fbxo21	2	37	43	miR-15abc/16/16abc/195/322/424/497/1907	A_54_P2504	A_51_P193490	-0.875788	0.0441449	-19.8389	-0.578099	-0.873881
3	mmu-miR-322	Fbxo21	1	0	231670	Fbxo21	2	34	40	miR-15abc/16/16abc/195/322/424/497/1907	A_54_P2504	A_51_P193490	-0.875788	0.0441449	-19.8389	-0.578099	-0.873881
4	mmu-miR-322	Fbxo21	1	0	231670	Fbxo21	2	31	37	miR-15abc/16/16abc/195/322/424/497/1907	A_54_P2504	A_51_P193490	-0.875788	0.0441449	-19.8389	-0.578099	-0.873881
5	mmu-miR-322	Fbxo21	1	0	231670	Fbxo21	2	28	34	miR-15abc/16/16abc/195/322/424/497/1907	A_54_P2504	A_51_P193490	-0.875788	0.0441449	-19.8389	-0.578099	-0.873881
6	mmu-miR-322	Fbxo21	1	0	231670	Fbxo21	2	25	31	miR-15abc/16/16abc/195/322/424/497/1907	A_54_P2504	A_51_P193490	-0.875788	0.0441449	-19.8389	-0.578099	-0.873881
7	mmu-miR-322	Fbxo21	1	0	231670	Fbxo21	2	22	28	miR-15abc/16/16abc/195/322/424/497/1907	A_54_P2504	A_51_P193490	-0.875788	0.0441449	-19.8389	-0.578099	-0.873881
8	mmu-miR-322	Spsb4	1	0	211949	Spsb4	2	906	912	miR-15abc/16/16abc/195/322/424/497/1907	A_54_P2504	A_52_P659312	-0.641973	0.0441449	-14.5424	-0.578099	-0.873881
9	mmu-miR-322	Spsb4	1	0	211949	Spsb4	2	903	909	miR-15abc/16/16abc/195/322/424/497/1907	A_54_P2504	A_52_P659312	-0.641973	0.0441449	-14.5424	-0.578099	-0.873881
10	mmu-miR-322	Spsb4	1	0	211949	Spsb4	2	900	906	miR-15abc/16/16abc/195/322/424/497/1907	A_54_P2504	A_52_P659312	-0.641973	0.0441449	-14.5424	-0.578099	-0.873881
11	mmu-miR-322	Spsb4	1	0	211949	Spsb4	2	897	903	miR-15abc/16/16abc/195/322/424/497/1907	A_54_P2504	A_52_P659312	-0.641973	0.0441449	-14.5424	-0.578099	-0.873881
12	mmu-miR-322	Spsb4	1	0	211949	Spsb4	2	894	900	miR-15abc/16/16abc/195/322/424/497/1907	A_54_P2504	A_52_P659312	-0.641973	0.0441449	-14.5424	-0.578099	-0.873881
13	mmu-miR-26a	Trp53inp1	1	0	60599	Trp53inp1	1	4367	4373	miR-26ab/1297/4465	A_54_P4384	A_51_P175580	-0.520329	0.044181	-11.7772	-0.911898	-2.07967
14	mmu-miR-26a	Trp53inp1	1	0	60599	Trp53inp1	1	4101	4107	miR-26ab/1297/4465	A_54_P4384	A_51_P175580	-0.520329	0.044181	-11.7772	-0.911898	-2.07967
15	mmu-miR-26a	Trp53inp1	1	0	60599	Trp53inp1	2	686	692	miR-26ab/1297/4465	A_54_P4384	A_51_P175580	-0.520329	0.044181	-11.7772	-0.911898	-2.07967
16	mmu-miR-26a	Trp53inp1	1	0	60599	Trp53inp1	2	420	426	miR-26ab/1297/4465	A_54_P4384	A_51_P175580	-0.520329	0.044181	-11.7772	-0.911898	-2.07967
17	mmu-miR-23a	8430419L09Rik	1	0	74525	8430419L09Rik	3	2213	2220	miR-23abc/23b-3p	A_54_P4383	A_51_P268186	-0.417678	0.0442652	-9.4358	-0.65263	-1.26102
18	mmu-miR-23a	8430419L09Rik	1	0	74525	8430419L09Rik	3	2141	2148	miR-23abc/23b-3p	A_54_P4383	A_51_P268186	-0.417678	0.0442652	-9.4358	-0.65263	-1.26102
19	mmu-miR-23a	8430419L09Rik	1	0	74525	8430419L09Rik	3	232	239	miR-23abc/23b-3p	A_54_P4383	A_51_P268186	-0.417678	0.0442652	-9.4358	-0.65263	-1.26102
20	mmu-miR-23a	8430419L09Rik	1	0	74525	8430419L09Rik	3	2213	2220	miR-23abc/23b-3p	A_54_P1311	A_51_P268186	-0.417659	0.044296	-9.42882	-0.573456	-1.06055
21	mmu-miR-23a	8430419L09Rik	1	0	74525	8430419L09Rik	3	2141	2148	miR-23abc/23b-3p	A_54_P1311	A_51_P268186	-0.417659	0.044296	-9.42882	-0.573456	-1.06055
22	mmu-miR-23a	8430419L09Rik	1	0	74525	8430419L09Rik	3	232	239	miR-23abc/23b-3p	A_54_P1311	A_51_P268186	-0.417659	0.044296	-9.42882	-0.573456	-1.06055
23	mmu-miR-144	Prdm16	1	0	70673	Prdm16	2	3708	3714	miR-144	A_54_P2312	A_51_P514139	-0.363308	0.0442478	-8.21077	0.659081	1.22348
24	mmu-miR-144	Prdm16	1	0	70673	Prdm16	2	3586	3592	miR-144	A_54_P2312	A_51_P514139	-0.363308	0.0442478	-8.21077	0.659081	1.22348
25	mmu-miR-144	Prdm16	1	0	70673	Prdm16	2	3708	3714	miR-144	A_54_P2311	A_51_P514139	-0.363266	0.0442616	-8.20725	0.636259	1.16265
26	mmu-miR-144	Prdm16	1	0	70673	Prdm16	2	3586	3592	miR-144	A_54_P2311	A_51_P514139	-0.363266	0.0442616	-8.20725	0.636259	1.16265
27	mmu-miR-30b	Nfat5	1	0	54446	Nfat5	3	7240	7247	miR-30abcdef/30abe-5p/384-5p	A_54_P3669	A_52_P608444	-0.357017	0.0442659	-8.06528	-0.563012	-0.986531
28	mmu-miR-30b	Nfat5	1	0	54446	Nfat5	1	6705	6711	miR-30abcdef/30abe-5p/384-5p	A_54_P3669	A_52_P608444	-0.357017	0.0442659	-8.06528	-0.563012	-0.986531
29	mmu-miR-30b	Nfat5	1	0	54446	Nfat5	2	312	318	miR-30abcdef/30abe-5p/384-5p	A_54_P3669	A_52_P608444	-0.357017	0.0442659	-8.06528	-0.563012	-0.986531
30	mmu-miR-30b	Runx2	1	0	12393	Runx2	3	3468	3475	miR-30abcdef/30abe-5p/384-5p	A_54_P3669	A_51_P230942	-0.347619	0.0442659	-7.85297	-0.563012	-0.986531
31	mmu-miR-30b	Runx2	1	0	12393	Runx2	2	3457	3463	miR-30abcdef/30abe-5p/384-5p	A_54_P3669	A_51_P230942	-0.347619	0.0442659	-7.85297	-0.563012	-0.986531
32	mmu-miR-30b	Runx2	1	0	12393	Runx2	1	2487	2493	miR-30abcdef/30abe-5p/384-5p	A_54_P3669	A_51_P230942	-0.347619	0.0442659	-7.85297	-0.563012	-0.986531
33	mmu-miR-144	Bach2	1	0	12014	Bach2	3	804	811	miR-144	A_54_P2312	A_52_P184618	-0.347196	0.0442478	-7.84664	0.659081	1.22348
34	mmu-miR-144	Bach2	1	0	12014	Bach2	2	155	161	miR-144	A_54_P2312	A_52_P184618	-0.347196	0.0442478	-7.84664	0.659081	1.22348
35	mmu-miR-144	Bach2	1	0	12014	Bach2	3	804	811	miR-144	A_54_P2311	A_52_P184618	-0.347166	0.0442616	-7.8435	0.636259	1.16265
36	mmu-miR-144	Bach2	1	0	12014	Bach2	2	155	161	miR-144	A_54_P2311	A_52_P184618	-0.347166	0.0442616	-7.8435	0.636259	1.16265
37	mmu-miR-144	Trp53inp1	1	0	60599	Trp53inp1	1	4400	4406	miR-144	A_54_P2312	A_51_P175580	-0.345211	0.0442478	-7.80178	0.659081	1.22348
38	mmu-miR-144	Trp53inp1	1	0	60599	Trp53inp1	1	4134	4140	miR-144	A_54_P2312	A_51_P175580	-0.345211	0.0442478	-7.80178	0.659081	1.22348
39	mmu-miR-144	Trp53inp1	1	0	60599	Trp53inp1	1	4400	4406	miR-144	A_54_P2311	A_51_P175580	-0.345112	0.0442616	-7.7971	0.636259	1.16265
40	mmu-miR-144	Trp53inp1	1	0	60599	Trp53inp1	1	4134	4140	miR-144	A_54_P2311	A_51_P175580	-0.345112	0.0442616	-7.7971	0.636259	1.16265
41	mmu-miR-144	Mycn	1	0	18109	Mycn	1	557	563	miR-144	A_54_P2312	A_52_P536494	-0.343618	0.0442478	-7.76578	0.659081	1.22348
42	mmu-miR-144	Mycn	1	0	18109	Mycn	1	490	496	miR-144	A_54_P2312	A_52_P536494	-0.343618	0.0442478	-7.76578	0.659081	1.22348
43	mmu-miR-144	Mycn	1	0	18109	Mycn	1	557	563	miR-144	A_54_P2311	A_52_P536494	-0.343564	0.0442616	-7.76212	0.636259	1.16265
44	mmu-miR-144	Mycn	1	0	18109	Mycn	1	490	496	miR-144	A_54_P2311	A_52_P536494	-0.343564	0.0442616	-7.76212	0.636259	1.16265
45	mmu-miR-144	Meis1	1	0	17268	Meis1	2	552	558	miR-144	A_54_P2312	A_52_P26195	-0.332282	0.0442478	-7.50958	0.659081	1.22348
46	mmu-miR-144	Meis1	1	0	17268	Meis1	2	232	238	miR-144	A_54_P2312	A_52_P26195	-0.332282	0.0442478	-7.50958	0.659081	1.22348
47	mmu-miR-144	Meis1	1	0	17268	Meis1	2	552	558	miR-144	A_54_P2311	A_52_P26195	-0.332229	0.0442616	-7.50604	0.636259	1.16265
48	mmu-miR-144	Meis1	1	0	17268	Meis1	2	232	238	miR-144	A_54_P2311	A_52_P26195	-0.332229	0.0442616	-7.50604	0.636259	1.16265
49	mmu-miR-673-5p	Nfia	1	0	18027	Nfia	1	7421	7427	miR-673-5p	A_54_P2895	A_52_P641684	-0.325343	0.0441958	-7.36142	-0.349657	-0.754707
50	mmu-miR-673-5p	Nfia	1	0	18027	Nfia	1	5594	5600	miR-673-5p	A_54_P2895	A_52_P641684	-0.325343	0.0441958	-7.36142	-0.349657	-0.754707
51	mmu-miR-673-5p	Nfia	1	0	18027	Nfia	1	2596	2602	miR-673-5p	A_54_P2895	A_52_P641684	-0.325343	0.0441958	-7.36142	-0.349657	-0.754707
52	mmu-miR-673-5p	Nfia	1	0	18027	Nfia	1	7421	7427	miR-673-5p	A_54_P2895	A_52_P120680	-0.32457	0.0441958	-7.34391	-0.349657	-0.754707
53	mmu-miR-673-5p	Nfia	1	0	18027	Nfia	1	5594	5600	miR-673-5p	A_54_P2895	A_52_P120680	-0.32457	0.0441958	-7.34391	-0.349657	-0.754707
54	mmu-miR-673-5p	Nfia	1	0	18027	Nfia	1	2596	2602	miR-673-5p	A_54_P2895	A_52_P120680	-0.32457	0.0441958	-7.34391	-0.349657	-0.754707
55	mmu-miR-673-5p	Nfia	1	0	18027	Nfia	1	7421	7427	miR-673-5p	A_54_P2896	A_52_P641684	-0.324971	0.0443396	-7.32913	-0.238685	-0.457045
56	mmu-miR-673-5p	Nfia	1	0	18027	Nfia	1	5594	5600	miR-673-5p	A_54_P2896	A_52_P641684	-0.324971	0.0443396	-7.32913	-0.238685	-0.457045
57	mmu-miR-673-5p	Nfia	1	0	18027	Nfia	1	2596	2602	miR-673-5p	A_54_P2896	A_52_P641684	-0.324971	0.0443396	-7.32913	-0.238685	-0.457045
58	mmu-miR-673-5p	Nfia	1	0	18027	Nfia	1	7421	7427	miR-673-5p	A_54_P2896	A_52_P120680	-0.324436	0.0443396	-7.31706	-0.238685	-0.457045
59	mmu-miR-673-5p	Nfia	1	0	18027	Nfia	1	5594	5600	miR-673-5p	A_54_P2896	A_52_P120680	-0.324436	0.0443396	-7.31706	-0.238685	-0.457045
60	mmu-miR-673-5p	Nfia	1	0	18027	Nfia	1	2596	2602	miR-673-5p	A_54_P2896	A_52_P120680	-0.324436	0.0443396	-7.31706	-0.238685	-0.457045
61	mmu-miR-30a	Nfat5	1	0	54446	Nfat5	3	7240	7247	miR-30abcdef/30abe-5p/384-5p	A_54_P4363	A_52_P608444	-0.319743	0.0439566	-7.27406	0.318131	0.551052
62	mmu-miR-30a	Nfat5	1	0	54446	Nfat5	1	6705	6711	miR-30abcdef/30abe-5p/384-5p	A_54_P4363	A_52_P608444	-0.319743	0.0439566	-7.27406	0.318131	0.551052
63	mmu-miR-30a	Nfat5	1	0	54446	Nfat5	2	312	318	miR-30abcdef/30abe-5p/384-5p	A_54_P4363	A_52_P608444	-0.319743	0.0439566	-7.27406	0.318131	0.551052
64	mmu-miR-30a	Runx2	1	0	12393	Runx2	3	3468	3475	miR-30abcdef/30abe-5p/384-5p	A_54_P4363	A_51_P230942	-0.311533	0.0439566	-7.08728	0.318131	0.551052
65	mmu-miR-30a	Runx2	1	0	12393	Runx2	2	3457	3463	miR-30abcdef/30abe-5p/384-5p	A_54_P4363	A_51_P230942	-0.311533	0.0439566	-7.08728	0.318131	0.551052
66	mmu-miR-30a	Runx2	1	0	12393	Runx2	1	2487	2493	miR-30abcdef/30abe-5p/384-5p	A_54_P4363	A_51_P230942	-0.311533	0.0439566	-7.08728	0.318131	0.551052
67	mmu-miR-705	Pou2af1	0	0	0	0	0	0	0	miR-705/2897	A_54_P2083	A_51_P183581	-0.304982	0.0442724	-6.88875	0.59012	1.09292
68	mmu-miR-705	Pou2af1	0	0	0	0	0	0	0	miR-705/2897	A_54_P2083	A_51_P183581	-0.304982	0.0442724	-6.88875	0.59012	1.09292
69	mmu-miR-705	Pou2af1	0	0	0	0	0	0	0	miR-705/2897	A_54_P2083	A_51_P183581	-0.304982	0.0442724	-6.88875	0.59012	1.09292
70	mmu-miR-705	Pou2af1	0	0	0	0	0	0	0	miR-705/2897	A_54_P2083	A_51_P183581	-0.304982	0.0442724	-6.88875	0.59012	1.09292
71	mmu-miR-705	Pou2af1	0	0	0	0	0	0	0	miR-705/2897	A_54_P2082	A_51_P183581	-0.304765	0.0443137	-6.87743	0.554966	0.993467
72	mmu-miR-705	Pou2af1	0	0	0	0	0	0	0	miR-705/2897	A_54_P2082	A_51_P183581	-0.304765	0.0443137	-6.87743	0.554966	0.993467
73	mmu-miR-705	Pou2af1	0	0	0	0	0	0	0	miR-705/2897	A_54_P2082	A_51_P183581	-0.304765	0.0443137	-6.87743	0.554966	0.993467
74	mmu-miR-705	Pou2af1	0	0	0	0	0	0	0	miR-705/2897	A_54_P2082	A_51_P183581	-0.304765	0.0443137	-6.87743	0.554966	0.993467
75	mmu-miR-705	Pou2af1	0	0	0	0	0	0	0	miR-705/2897	A_54_P2084	A_51_P183581	-0.304787	0.0443248	-6.87623	0.490335	0.861817
76	mmu-miR-705	Pou2af1	0	0	0	0	0	0	0	miR-705/2897	A_54_P2084	A_51_P183581	-0.304787	0.0443248	-6.87623	0.490335	0.861817
77	mmu-miR-705	Pou2af1	0	0	0	0	0	0	0	miR-705/2897	A_54_P2084	A_51_P183581	-0.304787	0.0443248	-6.87623	0.490335	0.861817
78	mmu-miR-705	Pou2af1	0	0	0	0	0	0	0	miR-705/2897	A_54_P2084	A_51_P183581	-0.304787	0.0443248	-6.87623	0.490335	0.861817
79	mmu-miR-705	Igh-VJ558	0	0	0	0	0	0	0	miR-705/2897	A_54_P2083	A_52_P139027	-0.303821	0.0442724	-6.86252	0.59012	1.09292
80	mmu-miR-705	Igh-VJ558	0	0	0	0	0	0	0	miR-705/2897	A_54_P2083	A_52_P139027	-0.303821	0.0442724	-6.86252	0.59012	1.09292
81	mmu-miR-705	Igh-VJ558	0	0	0	0	0	0	0	miR-705/2897	A_54_P2083	A_52_P139027	-0.303821	0.0442724	-6.86252	0.59012	1.09292
82	mmu-miR-705	Igh-VJ558	0	0	0	0	0	0	0	miR-705/2897	A_54_P2083	A_52_P139027	-0.303821	0.0442724	-6.86252	0.59012	1.09292
83	mmu-miR-705	Nr4a1	0	0	0	0	0	0	0	miR-705/2897	A_54_P2083	A_51_P239654	-0.303746	0.0442724	-6.86084	0.59012	1.09292
84	mmu-miR-705	Nr4a1	0	0	0	0	0	0	0	miR-705/2897	A_54_P2083	A_51_P239654	-0.303746	0.0442724	-6.86084	0.59012	1.09292
85	mmu-miR-705	Nr4a1	0	0	0	0	0	0	0	miR-705/2897	A_54_P2083	A_51_P239654	-0.303746	0.0442724	-6.86084	0.59012	1.09292
86	mmu-miR-705	Nr4a1	0	0	0	0	0	0	0	miR-705/2897	A_54_P2083	A_51_P239654	-0.303746	0.0442724	-6.86084	0.59012	1.09292
87	mmu-miR-705	Hlf	0	0	0	0	0	0	0	miR-705/2897	A_54_P2083	A_51_P134228	-0.303622	0.0442724	-6.85804	0.59012	1.09292
88	mmu-miR-705	Hlf	0	0	0	0	0	0	0	miR-705/2897	A_54_P2083	A_51_P134228	-0.303622	0.0442724	-6.85804	0.59012	1.09292
89	mmu-miR-705	Hlf	0	0	0	0	0	0	0	miR-705/2897	A_54_P2083	A_51_P134228	-0.303622	0.0442724	-6.85804	0.59012	1.09292
90	mmu-miR-705	Hlf	0	0	0	0	0	0	0	miR-705/2897	A_54_P2083	A_51_P134228	-0.303622	0.0442724	-6.85804	0.59012	1.09292
91	mmu-miR-705	Epb4.1l4b	0	0	0	0	0	0	0	miR-705/2897	A_54_P2083	A_52_P286098	-0.303495	0.0442724	-6.85517	0.59012	1.09292
92	mmu-miR-705	Epb4.1l4b	0	0	0	0	0	0	0	miR-705/2897	A_54_P2083	A_52_P286098	-0.303495	0.0442724	-6.85517	0.59012	1.09292
93	mmu-miR-705	Epb4.1l4b	0	0	0	0	0	0	0	miR-705/2897	A_54_P2083	A_52_P286098	-0.303495	0.0442724	-6.85517	0.59012	1.09292
94	mmu-miR-705	Epb4.1l4b	0	0	0	0	0	0	0	miR-705/2897	A_54_P2083	A_52_P286098	-0.303495	0.0442724	-6.85517	0.59012	1.09292
95	mmu-miR-705	Nr4a1	0	0	0	0	0	0	0	miR-705/2897	A_54_P2082	A_51_P239654	-0.303741	0.0443137	-6.85434	0.554966	0.993467
96	mmu-miR-705	Nr4a1	0	0	0	0	0	0	0	miR-705/2897	A_54_P2082	A_51_P239654	-0.303741	0.0443137	-6.85434	0.554966	0.993467
97	mmu-miR-705	Nr4a1	0	0	0	0	0	0	0	miR-705/2897	A_54_P2082	A_51_P239654	-0.303741	0.0443137	-6.85434	0.554966	0.993467
98	mmu-miR-705	Nr4a1	0	0	0	0	0	0	0	miR-705/2897	A_54_P2082	A_51_P239654	-0.303741	0.0443137	-6.85434	0.554966	0.993467
99	mmu-miR-705	Igh-VJ558	0	0	0	0	0	0	0	miR-705/2897	A_54_P2082	A_52_P139027	-0.30365	0.0443137	-6.85228	0.554966	0.993467
100	mmu-miR-705	Igh-VJ558	0	0	0	0	0	0	0	miR-705/2897	A_54_P2082	A_52_P139027	-0.30365	0.0443137	-6.85228	0.554966	0.993467
101	mmu-miR-705	Igh-VJ558	0	0	0	0	0	0	0	miR-705/2897	A_54_P2082	A_52_P139027	-0.30365	0.0443137	-6.85228	0.554966	0.993467
102	mmu-miR-705	Igh-VJ558	0	0	0	0	0	0	0	miR-705/2897	A_54_P2082	A_52_P139027	-0.30365	0.0443137	-6.85228	0.554966	0.993467
103	mmu-miR-705	Hlf	0	0	0	0	0	0	0	miR-705/2897	A_54_P2082	A_51_P134228	-0.303611	0.0443137	-6.8514	0.554966	0.993467
104	mmu-miR-705	Hlf	0	0	0	0	0	0	0	miR-705/2897	A_54_P2082	A_51_P134228	-0.303611	0.0443137	-6.8514	0.554966	0.993467
105	mmu-miR-705	Hlf	0	0	0	0	0	0	0	miR-705/2897	A_54_P2082	A_51_P134228	-0.303611	0.0443137	-6.8514	0.554966	0.993467
106	mmu-miR-705	Hlf	0	0	0	0	0	0	0	miR-705/2897	A_54_P2082	A_51_P134228	-0.303611	0.0443137	-6.8514	0.554966	0.993467
107	mmu-miR-705	Igh-VJ558	0	0	0	0	0	0	0	miR-705/2897	A_54_P2084	A_52_P139027	-0.303666	0.0443248	-6.85093	0.490335	0.861817
108	mmu-miR-705	Igh-VJ558	0	0	0	0	0	0	0	miR-705/2897	A_54_P2084	A_52_P139027	-0.303666	0.0443248	-6.85093	0.490335	0.861817
109	mmu-miR-705	Igh-VJ558	0	0	0	0	0	0	0	miR-705/2897	A_54_P2084	A_52_P139027	-0.303666	0.0443248	-6.85093	0.490335	0.861817
110	mmu-miR-705	Igh-VJ558	0	0	0	0	0	0	0	miR-705/2897	A_54_P2084	A_52_P139027	-0.303666	0.0443248	-6.85093	0.490335	0.861817
111	mmu-miR-705	Hlf	0	0	0	0	0	0	0	miR-705/2897	A_54_P2084	A_51_P134228	-0.303617	0.0443248	-6.84984	0.490335	0.861817
112	mmu-miR-705	Hlf	0	0	0	0	0	0	0	miR-705/2897	A_54_P2084	A_51_P134228	-0.303617	0.0443248	-6.84984	0.490335	0.861817
113	mmu-miR-705	Hlf	0	0	0	0	0	0	0	miR-705/2897	A_54_P2084	A_51_P134228	-0.303617	0.0443248	-6.84984	0.490335	0.861817
114	mmu-miR-705	Hlf	0	0	0	0	0	0	0	miR-705/2897	A_54_P2084	A_51_P134228	-0.303617	0.0443248	-6.84984	0.490335	0.861817
115	mmu-miR-705	Mpl	0	0	0	0	0	0	0	miR-705/2897	A_54_P2083	A_51_P341746	-0.303207	0.0442724	-6.84867	0.59012	1.09292
116	mmu-miR-705	Mpl	0	0	0	0	0	0	0	miR-705/2897	A_54_P2083	A_51_P341746	-0.303207	0.0442724	-6.84867	0.59012	1.09292
117	mmu-miR-705	Mpl	0	0	0	0	0	0	0	miR-705/2897	A_54_P2083	A_51_P341746	-0.303207	0.0442724	-6.84867	0.59012	1.09292
118	mmu-miR-705	Mpl	0	0	0	0	0	0	0	miR-705/2897	A_54_P2083	A_51_P341746	-0.303207	0.0442724	-6.84867	0.59012	1.09292
119	mmu-miR-705	Nr4a1	0	0	0	0	0	0	0	miR-705/2897	A_54_P2084	A_51_P239654	-0.30354	0.0443248	-6.84809	0.490335	0.861817
120	mmu-miR-705	Nr4a1	0	0	0	0	0	0	0	miR-705/2897	A_54_P2084	A_51_P239654	-0.30354	0.0443248	-6.84809	0.490335	0.861817
121	mmu-miR-705	Nr4a1	0	0	0	0	0	0	0	miR-705/2897	A_54_P2084	A_51_P239654	-0.30354	0.0443248	-6.84809	0.490335	0.861817
122	mmu-miR-705	Nr4a1	0	0	0	0	0	0	0	miR-705/2897	A_54_P2084	A_51_P239654	-0.30354	0.0443248	-6.84809	0.490335	0.861817
123	mmu-miR-705	Epb4.1l4b	0	0	0	0	0	0	0	miR-705/2897	A_54_P2082	A_52_P286098	-0.303411	0.0443137	-6.84688	0.554966	0.993467
124	mmu-miR-705	Epb4.1l4b	0	0	0	0	0	0	0	miR-705/2897	A_54_P2082	A_52_P286098	-0.303411	0.0443137	-6.84688	0.554966	0.993467
125	mmu-miR-705	Epb4.1l4b	0	0	0	0	0	0	0	miR-705/2897	A_54_P2082	A_52_P286098	-0.303411	0.0443137	-6.84688	0.554966	0.993467
126	mmu-miR-705	Epb4.1l4b	0	0	0	0	0	0	0	miR-705/2897	A_54_P2082	A_52_P286098	-0.303411	0.0443137	-6.84688	0.554966	0.993467
127	mmu-miR-705	Socs3	0	0	0	0	0	0	0	miR-705/2897	A_54_P2083	A_51_P474459	-0.303113	0.0442724	-6.84655	0.59012	1.09292
128	mmu-miR-705	Socs3	0	0	0	0	0	0	0	miR-705/2897	A_54_P2083	A_51_P474459	-0.303113	0.0442724	-6.84655	0.59012	1.09292
129	mmu-miR-705	Socs3	0	0	0	0	0	0	0	miR-705/2897	A_54_P2083	A_51_P474459	-0.303113	0.0442724	-6.84655	0.59012	1.09292
130	mmu-miR-705	Socs3	0	0	0	0	0	0	0	miR-705/2897	A_54_P2083	A_51_P474459	-0.303113	0.0442724	-6.84655	0.59012	1.09292
131	mmu-miR-705	Vldlr	0	0	0	0	0	0	0	miR-705/2897	A_54_P2083	A_51_P278334	-0.30306	0.0442724	-6.84535	0.59012	1.09292
132	mmu-miR-705	Vldlr	0	0	0	0	0	0	0	miR-705/2897	A_54_P2083	A_51_P278334	-0.30306	0.0442724	-6.84535	0.59012	1.09292
133	mmu-miR-705	Vldlr	0	0	0	0	0	0	0	miR-705/2897	A_54_P2083	A_51_P278334	-0.30306	0.0442724	-6.84535	0.59012	1.09292
134	mmu-miR-705	Vldlr	0	0	0	0	0	0	0	miR-705/2897	A_54_P2083	A_51_P278334	-0.30306	0.0442724	-6.84535	0.59012	1.09292
135	mmu-miR-705	Serpinf1	0	0	0	0	0	0	0	miR-705/2897	A_54_P2083	A_51_P517075	-0.302969	0.0442724	-6.84328	0.59012	1.09292
136	mmu-miR-705	Serpinf1	0	0	0	0	0	0	0	miR-705/2897	A_54_P2083	A_51_P517075	-0.302969	0.0442724	-6.84328	0.59012	1.09292
137	mmu-miR-705	Serpinf1	0	0	0	0	0	0	0	miR-705/2897	A_54_P2083	A_51_P517075	-0.302969	0.0442724	-6.84328	0.59012	1.09292
138	mmu-miR-705	Serpinf1	0	0	0	0	0	0	0	miR-705/2897	A_54_P2083	A_51_P517075	-0.302969	0.0442724	-6.84328	0.59012	1.09292
139	mmu-miR-705	Socs3	0	0	0	0	0	0	0	miR-705/2897	A_54_P2082	A_51_P474459	-0.303121	0.0443137	-6.84033	0.554966	0.993467
140	mmu-miR-705	Socs3	0	0	0	0	0	0	0	miR-705/2897	A_54_P2082	A_51_P474459	-0.303121	0.0443137	-6.84033	0.554966	0.993467
141	mmu-miR-705	Socs3	0	0	0	0	0	0	0	miR-705/2897	A_54_P2082	A_51_P474459	-0.303121	0.0443137	-6.84033	0.554966	0.993467
142	mmu-miR-705	Socs3	0	0	0	0	0	0	0	miR-705/2897	A_54_P2082	A_51_P474459	-0.303121	0.0443137	-6.84033	0.554966	0.993467
143	mmu-miR-705	Mpl	0	0	0	0	0	0	0	miR-705/2897	A_54_P2082	A_51_P341746	-0.303109	0.0443137	-6.84008	0.554966	0.993467
144	mmu-miR-705	Mpl	0	0	0	0	0	0	0	miR-705/2897	A_54_P2082	A_51_P341746	-0.303109	0.0443137	-6.84008	0.554966	0.993467
145	mmu-miR-705	Mpl	0	0	0	0	0	0	0	miR-705/2897	A_54_P2082	A_51_P341746	-0.303109	0.0443137	-6.84008	0.554966	0.993467
146	mmu-miR-705	Mpl	0	0	0	0	0	0	0	miR-705/2897	A_54_P2082	A_51_P341746	-0.303109	0.0443137	-6.84008	0.554966	0.993467
147	mmu-miR-705	Epb4.1l4b	0	0	0	0	0	0	0	miR-705/2897	A_54_P2084	A_52_P286098	-0.303178	0.0443248	-6.83993	0.490335	0.861817
148	mmu-miR-705	Epb4.1l4b	0	0	0	0	0	0	0	miR-705/2897	A_54_P2084	A_52_P286098	-0.303178	0.0443248	-6.83993	0.490335	0.861817
149	mmu-miR-705	Epb4.1l4b	0	0	0	0	0	0	0	miR-705/2897	A_54_P2084	A_52_P286098	-0.303178	0.0443248	-6.83993	0.490335	0.861817
150	mmu-miR-705	Epb4.1l4b	0	0	0	0	0	0	0	miR-705/2897	A_54_P2084	A_52_P286098	-0.303178	0.0443248	-6.83993	0.490335	0.861817
151	mmu-miR-705	Klf2	0	0	0	0	0	0	0	miR-705/2897	A_54_P2083	A_51_P144264	-0.302819	0.0442724	-6.83991	0.59012	1.09292
152	mmu-miR-705	Klf2	0	0	0	0	0	0	0	miR-705/2897	A_54_P2083	A_51_P144264	-0.302819	0.0442724	-6.83991	0.59012	1.09292
153	mmu-miR-705	Klf2	0	0	0	0	0	0	0	miR-705/2897	A_54_P2083	A_51_P144264	-0.302819	0.0442724	-6.83991	0.59012	1.09292
154	mmu-miR-705	Klf2	0	0	0	0	0	0	0	miR-705/2897	A_54_P2083	A_51_P144264	-0.302819	0.0442724	-6.83991	0.59012	1.09292
155	mmu-miR-705	Myct1	0	0	0	0	0	0	0	miR-705/2897	A_54_P2083	A_52_P13389	-0.302807	0.0442724	-6.83963	0.59012	1.09292
156	mmu-miR-705	Myct1	0	0	0	0	0	0	0	miR-705/2897	A_54_P2083	A_52_P13389	-0.302807	0.0442724	-6.83963	0.59012	1.09292
157	mmu-miR-705	Myct1	0	0	0	0	0	0	0	miR-705/2897	A_54_P2083	A_52_P13389	-0.302807	0.0442724	-6.83963	0.59012	1.09292
158	mmu-miR-705	Myct1	0	0	0	0	0	0	0	miR-705/2897	A_54_P2083	A_52_P13389	-0.302807	0.0442724	-6.83963	0.59012	1.09292
159	mmu-miR-705	Vldlr	0	0	0	0	0	0	0	miR-705/2897	A_54_P2082	A_51_P278334	-0.303052	0.0443137	-6.83878	0.554966	0.993467
160	mmu-miR-705	Vldlr	0	0	0	0	0	0	0	miR-705/2897	A_54_P2082	A_51_P278334	-0.303052	0.0443137	-6.83878	0.554966	0.993467
161	mmu-miR-705	Vldlr	0	0	0	0	0	0	0	miR-705/2897	A_54_P2082	A_51_P278334	-0.303052	0.0443137	-6.83878	0.554966	0.993467
162	mmu-miR-705	Vldlr	0	0	0	0	0	0	0	miR-705/2897	A_54_P2082	A_51_P278334	-0.303052	0.0443137	-6.83878	0.554966	0.993467
163	mmu-miR-705	Vldlr	0	0	0	0	0	0	0	miR-705/2897	A_54_P2084	A_51_P278334	-0.303008	0.0443248	-6.83608	0.490335	0.861817
164	mmu-miR-705	Vldlr	0	0	0	0	0	0	0	miR-705/2897	A_54_P2084	A_51_P278334	-0.303008	0.0443248	-6.83608	0.490335	0.861817
165	mmu-miR-705	Vldlr	0	0	0	0	0	0	0	miR-705/2897	A_54_P2084	A_51_P278334	-0.303008	0.0443248	-6.83608	0.490335	0.861817
166	mmu-miR-705	Vldlr	0	0	0	0	0	0	0	miR-705/2897	A_54_P2084	A_51_P278334	-0.303008	0.0443248	-6.83608	0.490335	0.861817
167	mmu-miR-705	Mpl	0	0	0	0	0	0	0	miR-705/2897	A_54_P2084	A_51_P341746	-0.302992	0.0443248	-6.83572	0.490335	0.861817
168	mmu-miR-705	Mpl	0	0	0	0	0	0	0	miR-705/2897	A_54_P2084	A_51_P341746	-0.302992	0.0443248	-6.83572	0.490335	0.861817
169	mmu-miR-705	Mpl	0	0	0	0	0	0	0	miR-705/2897	A_54_P2084	A_51_P341746	-0.302992	0.0443248	-6.83572	0.490335	0.861817
170	mmu-miR-705	Mpl	0	0	0	0	0	0	0	miR-705/2897	A_54_P2084	A_51_P341746	-0.302992	0.0443248	-6.83572	0.490335	0.861817
171	mmu-miR-705	Socs3	0	0	0	0	0	0	0	miR-705/2897	A_54_P2084	A_51_P474459	-0.302992	0.0443248	-6.83572	0.490335	0.861817
172	mmu-miR-705	Socs3	0	0	0	0	0	0	0	miR-705/2897	A_54_P2084	A_51_P474459	-0.302992	0.0443248	-6.83572	0.490335	0.861817
173	mmu-miR-705	Socs3	0	0	0	0	0	0	0	miR-705/2897	A_54_P2084	A_51_P474459	-0.302992	0.0443248	-6.83572	0.490335	0.861817
174	mmu-miR-705	Socs3	0	0	0	0	0	0	0	miR-705/2897	A_54_P2084	A_51_P474459	-0.302992	0.0443248	-6.83572	0.490335	0.861817
175	mmu-miR-705	Serpinf1	0	0	0	0	0	0	0	miR-705/2897	A_54_P2082	A_51_P517075	-0.302788	0.0443137	-6.83282	0.554966	0.993467
176	mmu-miR-705	Serpinf1	0	0	0	0	0	0	0	miR-705/2897	A_54_P2082	A_51_P517075	-0.302788	0.0443137	-6.83282	0.554966	0.993467
177	mmu-miR-705	Serpinf1	0	0	0	0	0	0	0	miR-705/2897	A_54_P2082	A_51_P517075	-0.302788	0.0443137	-6.83282	0.554966	0.993467
178	mmu-miR-705	Serpinf1	0	0	0	0	0	0	0	miR-705/2897	A_54_P2082	A_51_P517075	-0.302788	0.0443137	-6.83282	0.554966	0.993467
179	mmu-miR-705	Klf2	0	0	0	0	0	0	0	miR-705/2897	A_54_P2082	A_51_P144264	-0.302768	0.0443137	-6.83239	0.554966	0.993467
180	mmu-miR-705	Klf2	0	0	0	0	0	0	0	miR-705/2897	A_54_P2082	A_51_P144264	-0.302768	0.0443137	-6.83239	0.554966	0.993467
181	mmu-miR-705	Klf2	0	0	0	0	0	0	0	miR-705/2897	A_54_P2082	A_51_P144264	-0.302768	0.0443137	-6.83239	0.554966	0.993467
182	mmu-miR-705	Klf2	0	0	0	0	0	0	0	miR-705/2897	A_54_P2082	A_51_P144264	-0.302768	0.0443137	-6.83239	0.554966	0.993467
183	mmu-miR-705	Klf4	0	0	0	0	0	0	0	miR-705/2897	A_54_P2083	A_51_P213544	-0.302457	0.0442724	-6.83172	0.59012	1.09292
184	mmu-miR-705	Klf4	0	0	0	0	0	0	0	miR-705/2897	A_54_P2083	A_51_P213544	-0.302457	0.0442724	-6.83172	0.59012	1.09292
185	mmu-miR-705	Klf4	0	0	0	0	0	0	0	miR-705/2897	A_54_P2083	A_51_P213544	-0.302457	0.0442724	-6.83172	0.59012	1.09292
186	mmu-miR-705	Klf4	0	0	0	0	0	0	0	miR-705/2897	A_54_P2083	A_51_P213544	-0.302457	0.0442724	-6.83172	0.59012	1.09292
187	mmu-miR-705	Myct1	0	0	0	0	0	0	0	miR-705/2897	A_54_P2082	A_52_P13389	-0.302726	0.0443137	-6.83143	0.554966	0.993467
188	mmu-miR-705	Myct1	0	0	0	0	0	0	0	miR-705/2897	A_54_P2082	A_52_P13389	-0.302726	0.0443137	-6.83143	0.554966	0.993467
189	mmu-miR-705	Myct1	0	0	0	0	0	0	0	miR-705/2897	A_54_P2082	A_52_P13389	-0.302726	0.0443137	-6.83143	0.554966	0.993467
190	mmu-miR-705	Myct1	0	0	0	0	0	0	0	miR-705/2897	A_54_P2082	A_52_P13389	-0.302726	0.0443137	-6.83143	0.554966	0.993467
191	mmu-miR-705	Chst1	0	0	0	0	0	0	0	miR-705/2897	A_54_P2083	A_51_P157840	-0.302431	0.0442724	-6.83113	0.59012	1.09292
192	mmu-miR-705	Chst1	0	0	0	0	0	0	0	miR-705/2897	A_54_P2083	A_51_P157840	-0.302431	0.0442724	-6.83113	0.59012	1.09292
193	mmu-miR-705	Chst1	0	0	0	0	0	0	0	miR-705/2897	A_54_P2083	A_51_P157840	-0.302431	0.0442724	-6.83113	0.59012	1.09292
194	mmu-miR-705	Chst1	0	0	0	0	0	0	0	miR-705/2897	A_54_P2083	A_51_P157840	-0.302431	0.0442724	-6.83113	0.59012	1.09292
195	mmu-miR-705	Serpinf1	0	0	0	0	0	0	0	miR-705/2897	A_54_P2084	A_51_P517075	-0.302766	0.0443248	-6.83062	0.490335	0.861817
196	mmu-miR-705	Serpinf1	0	0	0	0	0	0	0	miR-705/2897	A_54_P2084	A_51_P517075	-0.302766	0.0443248	-6.83062	0.490335	0.861817
197	mmu-miR-705	Serpinf1	0	0	0	0	0	0	0	miR-705/2897	A_54_P2084	A_51_P517075	-0.302766	0.0443248	-6.83062	0.490335	0.861817
198	mmu-miR-705	Serpinf1	0	0	0	0	0	0	0	miR-705/2897	A_54_P2084	A_51_P517075	-0.302766	0.0443248	-6.83062	0.490335	0.861817
199	mmu-miR-705	Col5a1	0	0	0	0	0	0	0	miR-705/2897	A_54_P2083	A_51_P414637	-0.30237	0.0442724	-6.82975	0.59012	1.09292
200	mmu-miR-705	Col5a1	0	0	0	0	0	0	0	miR-705/2897	A_54_P2083	A_51_P414637	-0.30237	0.0442724	-6.82975	0.59012	1.09292
201	mmu-miR-705	Col5a1	0	0	0	0	0	0	0	miR-705/2897	A_54_P2083	A_51_P414637	-0.30237	0.0442724	-6.82975	0.59012	1.09292
202	mmu-miR-705	Col5a1	0	0	0	0	0	0	0	miR-705/2897	A_54_P2083	A_51_P414637	-0.30237	0.0442724	-6.82975	0.59012	1.09292
203	mmu-miR-705	Klf2	0	0	0	0	0	0	0	miR-705/2897	A_54_P2084	A_51_P144264	-0.302707	0.0443248	-6.82929	0.490335	0.861817
204	mmu-miR-705	Klf2	0	0	0	0	0	0	0	miR-705/2897	A_54_P2084	A_51_P144264	-0.302707	0.0443248	-6.82929	0.490335	0.861817
205	mmu-miR-705	Klf2	0	0	0	0	0	0	0	miR-705/2897	A_54_P2084	A_51_P144264	-0.302707	0.0443248	-6.82929	0.490335	0.861817
206	mmu-miR-705	Klf2	0	0	0	0	0	0	0	miR-705/2897	A_54_P2084	A_51_P144264	-0.302707	0.0443248	-6.82929	0.490335	0.861817
207	mmu-miR-705	Epdr1	0	0	0	0	0	0	0	miR-705/2897	A_54_P2083	A_52_P577388	-0.302307	0.0442724	-6.82832	0.59012	1.09292
208	mmu-miR-705	Epdr1	0	0	0	0	0	0	0	miR-705/2897	A_54_P2083	A_52_P577388	-0.302307	0.0442724	-6.82832	0.59012	1.09292
209	mmu-miR-705	Epdr1	0	0	0	0	0	0	0	miR-705/2897	A_54_P2083	A_52_P577388	-0.302307	0.0442724	-6.82832	0.59012	1.09292
210	mmu-miR-705	Epdr1	0	0	0	0	0	0	0	miR-705/2897	A_54_P2083	A_52_P577388	-0.302307	0.0442724	-6.82832	0.59012	1.09292
211	mmu-miR-705	Ccnk	0	0	0	0	0	0	0	miR-705/2897	A_54_P2083	A_52_P283835	-0.302287	0.0442724	-6.82788	0.59012	1.09292
212	mmu-miR-705	Ccnk	0	0	0	0	0	0	0	miR-705/2897	A_54_P2083	A_52_P283835	-0.302287	0.0442724	-6.82788	0.59012	1.09292
213	mmu-miR-705	Ccnk	0	0	0	0	0	0	0	miR-705/2897	A_54_P2083	A_52_P283835	-0.302287	0.0442724	-6.82788	0.59012	1.09292
214	mmu-miR-705	Ccnk	0	0	0	0	0	0	0	miR-705/2897	A_54_P2083	A_52_P283835	-0.302287	0.0442724	-6.82788	0.59012	1.09292
215	mmu-miR-705	Myct1	0	0	0	0	0	0	0	miR-705/2897	A_54_P2084	A_52_P13389	-0.302632	0.0443248	-6.8276	0.490335	0.861817
216	mmu-miR-705	Myct1	0	0	0	0	0	0	0	miR-705/2897	A_54_P2084	A_52_P13389	-0.302632	0.0443248	-6.8276	0.490335	0.861817
217	mmu-miR-705	Myct1	0	0	0	0	0	0	0	miR-705/2897	A_54_P2084	A_52_P13389	-0.302632	0.0443248	-6.8276	0.490335	0.861817
218	mmu-miR-705	Myct1	0	0	0	0	0	0	0	miR-705/2897	A_54_P2084	A_52_P13389	-0.302632	0.0443248	-6.8276	0.490335	0.861817
219	mmu-miR-705	Snn	0	0	0	0	0	0	0	miR-705/2897	A_54_P2083	A_52_P295067	-0.30226	0.0442724	-6.82727	0.59012	1.09292
220	mmu-miR-705	Snn	0	0	0	0	0	0	0	miR-705/2897	A_54_P2083	A_52_P295067	-0.30226	0.0442724	-6.82727	0.59012	1.09292
221	mmu-miR-705	Snn	0	0	0	0	0	0	0	miR-705/2897	A_54_P2083	A_52_P295067	-0.30226	0.0442724	-6.82727	0.59012	1.09292
222	mmu-miR-705	Snn	0	0	0	0	0	0	0	miR-705/2897	A_54_P2083	A_52_P295067	-0.30226	0.0442724	-6.82727	0.59012	1.09292
223	mmu-miR-705	Tpm4	0	0	0	0	0	0	0	miR-705/2897	A_54_P2083	A_51_P225592	-0.302242	0.0442724	-6.82688	0.59012	1.09292
224	mmu-miR-705	Tpm4	0	0	0	0	0	0	0	miR-705/2897	A_54_P2083	A_51_P225592	-0.302242	0.0442724	-6.82688	0.59012	1.09292
225	mmu-miR-705	Tpm4	0	0	0	0	0	0	0	miR-705/2897	A_54_P2083	A_51_P225592	-0.302242	0.0442724	-6.82688	0.59012	1.09292
226	mmu-miR-705	Tpm4	0	0	0	0	0	0	0	miR-705/2897	A_54_P2083	A_51_P225592	-0.302242	0.0442724	-6.82688	0.59012	1.09292
227	mmu-miR-705	Abcg4	0	0	0	0	0	0	0	miR-705/2897	A_54_P2083	A_51_P376560	-0.302058	0.0442724	-6.82271	0.59012	1.09292
228	mmu-miR-705	Abcg4	0	0	0	0	0	0	0	miR-705/2897	A_54_P2083	A_51_P376560	-0.302058	0.0442724	-6.82271	0.59012	1.09292
229	mmu-miR-705	Abcg4	0	0	0	0	0	0	0	miR-705/2897	A_54_P2083	A_51_P376560	-0.302058	0.0442724	-6.82271	0.59012	1.09292
230	mmu-miR-705	Abcg4	0	0	0	0	0	0	0	miR-705/2897	A_54_P2083	A_51_P376560	-0.302058	0.0442724	-6.82271	0.59012	1.09292
231	mmu-miR-705	Klf4	0	0	0	0	0	0	0	miR-705/2897	A_54_P2082	A_51_P213544	-0.30232	0.0443137	-6.82226	0.554966	0.993467
232	mmu-miR-705	Klf4	0	0	0	0	0	0	0	miR-705/2897	A_54_P2082	A_51_P213544	-0.30232	0.0443137	-6.82226	0.554966	0.993467
233	mmu-miR-705	Klf4	0	0	0	0	0	0	0	miR-705/2897	A_54_P2082	A_51_P213544	-0.30232	0.0443137	-6.82226	0.554966	0.993467
234	mmu-miR-705	Klf4	0	0	0	0	0	0	0	miR-705/2897	A_54_P2082	A_51_P213544	-0.30232	0.0443137	-6.82226	0.554966	0.993467
235	mmu-miR-705	Mycn	0	0	0	0	0	0	0	miR-705/2897	A_54_P2083	A_52_P536494	-0.302018	0.0442724	-6.8218	0.59012	1.09292
236	mmu-miR-705	Mycn	0	0	0	0	0	0	0	miR-705/2897	A_54_P2083	A_52_P536494	-0.302018	0.0442724	-6.8218	0.59012	1.09292
237	mmu-miR-705	Mycn	0	0	0	0	0	0	0	miR-705/2897	A_54_P2083	A_52_P536494	-0.302018	0.0442724	-6.8218	0.59012	1.09292
238	mmu-miR-705	Mycn	0	0	0	0	0	0	0	miR-705/2897	A_54_P2083	A_52_P536494	-0.302018	0.0442724	-6.8218	0.59012	1.09292
239	mmu-miR-705	Pou2af1	0	0	0	0	0	0	0	miR-705/2897	A_54_P2081	A_51_P183581	-0.303526	0.0444981	-6.8211	0.170637	0.303105
240	mmu-miR-705	Pou2af1	0	0	0	0	0	0	0	miR-705/2897	A_54_P2081	A_51_P183581	-0.303526	0.0444981	-6.8211	0.170637	0.303105
241	mmu-miR-705	Pou2af1	0	0	0	0	0	0	0	miR-705/2897	A_54_P2081	A_51_P183581	-0.303526	0.0444981	-6.8211	0.170637	0.303105
242	mmu-miR-705	Pou2af1	0	0	0	0	0	0	0	miR-705/2897	A_54_P2081	A_51_P183581	-0.303526	0.0444981	-6.8211	0.170637	0.303105
243	mmu-miR-705	Col5a1	0	0	0	0	0	0	0	miR-705/2897	A_54_P2082	A_51_P414637	-0.302258	0.0443137	-6.82087	0.554966	0.993467
244	mmu-miR-705	Col5a1	0	0	0	0	0	0	0	miR-705/2897	A_54_P2082	A_51_P414637	-0.302258	0.0443137	-6.82087	0.554966	0.993467
245	mmu-miR-705	Col5a1	0	0	0	0	0	0	0	miR-705/2897	A_54_P2082	A_51_P414637	-0.302258	0.0443137	-6.82087	0.554966	0.993467
246	mmu-miR-705	Col5a1	0	0	0	0	0	0	0	miR-705/2897	A_54_P2082	A_51_P414637	-0.302258	0.0443137	-6.82087	0.554966	0.993467
247	mmu-miR-705	Trp53inp1	0	0	0	0	0	0	0	miR-705/2897	A_54_P2083	A_51_P175580	-0.301969	0.0442724	-6.82069	0.59012	1.09292
248	mmu-miR-705	Trp53inp1	0	0	0	0	0	0	0	miR-705/2897	A_54_P2083	A_51_P175580	-0.301969	0.0442724	-6.82069	0.59012	1.09292
249	mmu-miR-705	Trp53inp1	0	0	0	0	0	0	0	miR-705/2897	A_54_P2083	A_51_P175580	-0.301969	0.0442724	-6.82069	0.59012	1.09292
250	mmu-miR-705	Trp53inp1	0	0	0	0	0	0	0	miR-705/2897	A_54_P2083	A_51_P175580	-0.301969	0.0442724	-6.82069	0.59012	1.09292
251	mmu-miR-705	Epdr1	0	0	0	0	0	0	0	miR-705/2897	A_54_P2082	A_52_P577388	-0.30223	0.0443137	-6.82023	0.554966	0.993467
252	mmu-miR-705	Epdr1	0	0	0	0	0	0	0	miR-705/2897	A_54_P2082	A_52_P577388	-0.30223	0.0443137	-6.82023	0.554966	0.993467
253	mmu-miR-705	Epdr1	0	0	0	0	0	0	0	miR-705/2897	A_54_P2082	A_52_P577388	-0.30223	0.0443137	-6.82023	0.554966	0.993467
254	mmu-miR-705	Epdr1	0	0	0	0	0	0	0	miR-705/2897	A_54_P2082	A_52_P577388	-0.30223	0.0443137	-6.82023	0.554966	0.993467
255	mmu-miR-705	Chst1	0	0	0	0	0	0	0	miR-705/2897	A_54_P2082	A_51_P157840	-0.302226	0.0443137	-6.82013	0.554966	0.993467
256	mmu-miR-705	Chst1	0	0	0	0	0	0	0	miR-705/2897	A_54_P2082	A_51_P157840	-0.302226	0.0443137	-6.82013	0.554966	0.993467
257	mmu-miR-705	Chst1	0	0	0	0	0	0	0	miR-705/2897	A_54_P2082	A_51_P157840	-0.302226	0.0443137	-6.82013	0.554966	0.993467
258	mmu-miR-705	Chst1	0	0	0	0	0	0	0	miR-705/2897	A_54_P2082	A_51_P157840	-0.302226	0.0443137	-6.82013	0.554966	0.993467
259	mmu-miR-705	Atp8b2	0	0	0	0	0	0	0	miR-705/2897	A_54_P2083	A_52_P591542	-0.301918	0.0442724	-6.81955	0.59012	1.09292
260	mmu-miR-705	Atp8b2	0	0	0	0	0	0	0	miR-705/2897	A_54_P2083	A_52_P591542	-0.301918	0.0442724	-6.81955	0.59012	1.09292
261	mmu-miR-705	Atp8b2	0	0	0	0	0	0	0	miR-705/2897	A_54_P2083	A_52_P591542	-0.301918	0.0442724	-6.81955	0.59012	1.09292
262	mmu-miR-705	Atp8b2	0	0	0	0	0	0	0	miR-705/2897	A_54_P2083	A_52_P591542	-0.301918	0.0442724	-6.81955	0.59012	1.09292
263	mmu-miR-705	Hlf	0	0	0	0	0	0	0	miR-705/2897	A_54_P2081	A_51_P134228	-0.303453	0.0444981	-6.81947	0.170637	0.303105
264	mmu-miR-705	Hlf	0	0	0	0	0	0	0	miR-705/2897	A_54_P2081	A_51_P134228	-0.303453	0.0444981	-6.81947	0.170637	0.303105
265	mmu-miR-705	Hlf	0	0	0	0	0	0	0	miR-705/2897	A_54_P2081	A_51_P134228	-0.303453	0.0444981	-6.81947	0.170637	0.303105
266	mmu-miR-705	Hlf	0	0	0	0	0	0	0	miR-705/2897	A_54_P2081	A_51_P134228	-0.303453	0.0444981	-6.81947	0.170637	0.303105
267	mmu-miR-705	Klf4	0	0	0	0	0	0	0	miR-705/2897	A_54_P2084	A_51_P213544	-0.302257	0.0443248	-6.81915	0.490335	0.861817
268	mmu-miR-705	Klf4	0	0	0	0	0	0	0	miR-705/2897	A_54_P2084	A_51_P213544	-0.302257	0.0443248	-6.81915	0.490335	0.861817
269	mmu-miR-705	Klf4	0	0	0	0	0	0	0	miR-705/2897	A_54_P2084	A_51_P213544	-0.302257	0.0443248	-6.81915	0.490335	0.861817
270	mmu-miR-705	Klf4	0	0	0	0	0	0	0	miR-705/2897	A_54_P2084	A_51_P213544	-0.302257	0.0443248	-6.81915	0.490335	0.861817
271	mmu-miR-705	Snn	0	0	0	0	0	0	0	miR-705/2897	A_54_P2082	A_52_P295067	-0.302171	0.0443137	-6.81892	0.554966	0.993467
272	mmu-miR-705	Snn	0	0	0	0	0	0	0	miR-705/2897	A_54_P2082	A_52_P295067	-0.302171	0.0443137	-6.81892	0.554966	0.993467
273	mmu-miR-705	Snn	0	0	0	0	0	0	0	miR-705/2897	A_54_P2082	A_52_P295067	-0.302171	0.0443137	-6.81892	0.554966	0.993467
274	mmu-miR-705	Snn	0	0	0	0	0	0	0	miR-705/2897	A_54_P2082	A_52_P295067	-0.302171	0.0443137	-6.81892	0.554966	0.993467
275	mmu-miR-705	Runx2	0	0	0	0	0	0	0	miR-705/2897	A_54_P2083	A_51_P230942	-0.301889	0.0442724	-6.81889	0.59012	1.09292
276	mmu-miR-705	Runx2	0	0	0	0	0	0	0	miR-705/2897	A_54_P2083	A_51_P230942	-0.301889	0.0442724	-6.81889	0.59012	1.09292
277	mmu-miR-705	Runx2	0	0	0	0	0	0	0	miR-705/2897	A_54_P2083	A_51_P230942	-0.301889	0.0442724	-6.81889	0.59012	1.09292
278	mmu-miR-705	Runx2	0	0	0	0	0	0	0	miR-705/2897	A_54_P2083	A_51_P230942	-0.301889	0.0442724	-6.81889	0.59012	1.09292
279	mmu-miR-705	Fmnl2	0	0	0	0	0	0	0	miR-705/2897	A_54_P2083	A_51_P222936	-0.301865	0.0442724	-6.81835	0.59012	1.09292
280	mmu-miR-705	Fmnl2	0	0	0	0	0	0	0	miR-705/2897	A_54_P2083	A_51_P222936	-0.301865	0.0442724	-6.81835	0.59012	1.09292
281	mmu-miR-705	Fmnl2	0	0	0	0	0	0	0	miR-705/2897	A_54_P2083	A_51_P222936	-0.301865	0.0442724	-6.81835	0.59012	1.09292
282	mmu-miR-705	Fmnl2	0	0	0	0	0	0	0	miR-705/2897	A_54_P2083	A_51_P222936	-0.301865	0.0442724	-6.81835	0.59012	1.09292
283	mmu-miR-705	Nr4a1	0	0	0	0	0	0	0	miR-705/2897	A_54_P2081	A_51_P239654	-0.303394	0.0444981	-6.81814	0.170637	0.303105
284	mmu-miR-705	Nr4a1	0	0	0	0	0	0	0	miR-705/2897	A_54_P2081	A_51_P239654	-0.303394	0.0444981	-6.81814	0.170637	0.303105
285	mmu-miR-705	Nr4a1	0	0	0	0	0	0	0	miR-705/2897	A_54_P2081	A_51_P239654	-0.303394	0.0444981	-6.81814	0.170637	0.303105
286	mmu-miR-705	Nr4a1	0	0	0	0	0	0	0	miR-705/2897	A_54_P2081	A_51_P239654	-0.303394	0.0444981	-6.81814	0.170637	0.303105
287	mmu-miR-705	Chst1	0	0	0	0	0	0	0	miR-705/2897	A_54_P2084	A_51_P157840	-0.302198	0.0443248	-6.81781	0.490335	0.861817
288	mmu-miR-705	Chst1	0	0	0	0	0	0	0	miR-705/2897	A_54_P2084	A_51_P157840	-0.302198	0.0443248	-6.81781	0.490335	0.861817
289	mmu-miR-705	Chst1	0	0	0	0	0	0	0	miR-705/2897	A_54_P2084	A_51_P157840	-0.302198	0.0443248	-6.81781	0.490335	0.861817
290	mmu-miR-705	Chst1	0	0	0	0	0	0	0	miR-705/2897	A_54_P2084	A_51_P157840	-0.302198	0.0443248	-6.81781	0.490335	0.861817
291	mmu-miR-705	Met	0	0	0	0	0	0	0	miR-705/2897	A_54_P2083	A_52_P656418	-0.301828	0.0442724	-6.81751	0.59012	1.09292
292	mmu-miR-705	Met	0	0	0	0	0	0	0	miR-705/2897	A_54_P2083	A_52_P656418	-0.301828	0.0442724	-6.81751	0.59012	1.09292
293	mmu-miR-705	Met	0	0	0	0	0	0	0	miR-705/2897	A_54_P2083	A_52_P656418	-0.301828	0.0442724	-6.81751	0.59012	1.09292
294	mmu-miR-705	Met	0	0	0	0	0	0	0	miR-705/2897	A_54_P2083	A_52_P656418	-0.301828	0.0442724	-6.81751	0.59012	1.09292
295	mmu-miR-705	Erg	0	0	0	0	0	0	0	miR-705/2897	A_54_P2083	A_52_P499821	-0.301826	0.0442724	-6.81746	0.59012	1.09292
296	mmu-miR-705	Erg	0	0	0	0	0	0	0	miR-705/2897	A_54_P2083	A_52_P499821	-0.301826	0.0442724	-6.81746	0.59012	1.09292
297	mmu-miR-705	Erg	0	0	0	0	0	0	0	miR-705/2897	A_54_P2083	A_52_P499821	-0.301826	0.0442724	-6.81746	0.59012	1.09292
298	mmu-miR-705	Erg	0	0	0	0	0	0	0	miR-705/2897	A_54_P2083	A_52_P499821	-0.301826	0.0442724	-6.81746	0.59012	1.09292
299	mmu-miR-705	Tpm4	0	0	0	0	0	0	0	miR-705/2897	A_54_P2082	A_51_P225592	-0.302093	0.0443137	-6.81715	0.554966	0.993467
300	mmu-miR-705	Tpm4	0	0	0	0	0	0	0	miR-705/2897	A_54_P2082	A_51_P225592	-0.302093	0.0443137	-6.81715	0.554966	0.993467
301	mmu-miR-705	Tpm4	0	0	0	0	0	0	0	miR-705/2897	A_54_P2082	A_51_P225592	-0.302093	0.0443137	-6.81715	0.554966	0.993467
302	mmu-miR-705	Tpm4	0	0	0	0	0	0	0	miR-705/2897	A_54_P2082	A_51_P225592	-0.302093	0.0443137	-6.81715	0.554966	0.993467
303	mmu-miR-705	Il6st	0	0	0	0	0	0	0	miR-705/2897	A_54_P2083	A_51_P473888	-0.301811	0.0442724	-6.81714	0.59012	1.09292
304	mmu-miR-705	Il6st	0	0	0	0	0	0	0	miR-705/2897	A_54_P2083	A_51_P473888	-0.301811	0.0442724	-6.81714	0.59012	1.09292
305	mmu-miR-705	Il6st	0	0	0	0	0	0	0	miR-705/2897	A_54_P2083	A_51_P473888	-0.301811	0.0442724	-6.81714	0.59012	1.09292
306	mmu-miR-705	Il6st	0	0	0	0	0	0	0	miR-705/2897	A_54_P2083	A_51_P473888	-0.301811	0.0442724	-6.81714	0.59012	1.09292
307	mmu-miR-705	Nkx2-3	0	0	0	0	0	0	0	miR-705/2897	A_54_P2083	A_51_P368123	-0.301797	0.0442724	-6.81682	0.59012	1.09292
308	mmu-miR-705	Nkx2-3	0	0	0	0	0	0	0	miR-705/2897	A_54_P2083	A_51_P368123	-0.301797	0.0442724	-6.81682	0.59012	1.09292
309	mmu-miR-705	Nkx2-3	0	0	0	0	0	0	0	miR-705/2897	A_54_P2083	A_51_P368123	-0.301797	0.0442724	-6.81682	0.59012	1.09292
310	mmu-miR-705	Nkx2-3	0	0	0	0	0	0	0	miR-705/2897	A_54_P2083	A_51_P368123	-0.301797	0.0442724	-6.81682	0.59012	1.09292
311	mmu-miR-705	Paqr9	0	0	0	0	0	0	0	miR-705/2897	A_54_P2083	A_52_P450934	-0.301794	0.0442724	-6.81675	0.59012	1.09292
312	mmu-miR-705	Paqr9	0	0	0	0	0	0	0	miR-705/2897	A_54_P2083	A_52_P450934	-0.301794	0.0442724	-6.81675	0.59012	1.09292
313	mmu-miR-705	Paqr9	0	0	0	0	0	0	0	miR-705/2897	A_54_P2083	A_52_P450934	-0.301794	0.0442724	-6.81675	0.59012	1.09292
314	mmu-miR-705	Paqr9	0	0	0	0	0	0	0	miR-705/2897	A_54_P2083	A_52_P450934	-0.301794	0.0442724	-6.81675	0.59012	1.09292
315	mmu-miR-705	Col5a1	0	0	0	0	0	0	0	miR-705/2897	A_54_P2084	A_51_P414637	-0.302113	0.0443248	-6.81589	0.490335	0.861817
316	mmu-miR-705	Col5a1	0	0	0	0	0	0	0	miR-705/2897	A_54_P2084	A_51_P414637	-0.302113	0.0443248	-6.81589	0.490335	0.861817
317	mmu-miR-705	Col5a1	0	0	0	0	0	0	0	miR-705/2897	A_54_P2084	A_51_P414637	-0.302113	0.0443248	-6.81589	0.490335	0.861817
318	mmu-miR-705	Col5a1	0	0	0	0	0	0	0	miR-705/2897	A_54_P2084	A_51_P414637	-0.302113	0.0443248	-6.81589	0.490335	0.861817
319	mmu-miR-705	Glis2	0	0	0	0	0	0	0	miR-705/2897	A_54_P2083	A_52_P108447	-0.301753	0.0442724	-6.81583	0.59012	1.09292
320	mmu-miR-705	Glis2	0	0	0	0	0	0	0	miR-705/2897	A_54_P2083	A_52_P108447	-0.301753	0.0442724	-6.81583	0.59012	1.09292
321	mmu-miR-705	Glis2	0	0	0	0	0	0	0	miR-705/2897	A_54_P2083	A_52_P108447	-0.301753	0.0442724	-6.81583	0.59012	1.09292
322	mmu-miR-705	Glis2	0	0	0	0	0	0	0	miR-705/2897	A_54_P2083	A_52_P108447	-0.301753	0.0442724	-6.81583	0.59012	1.09292
323	mmu-miR-705	Tmem121	0	0	0	0	0	0	0	miR-705/2897	A_54_P2083	A_52_P402394	-0.301747	0.0442724	-6.81568	0.59012	1.09292
324	mmu-miR-705	Tmem121	0	0	0	0	0	0	0	miR-705/2897	A_54_P2083	A_52_P402394	-0.301747	0.0442724	-6.81568	0.59012	1.09292
325	mmu-miR-705	Tmem121	0	0	0	0	0	0	0	miR-705/2897	A_54_P2083	A_52_P402394	-0.301747	0.0442724	-6.81568	0.59012	1.09292
326	mmu-miR-705	Tmem121	0	0	0	0	0	0	0	miR-705/2897	A_54_P2083	A_52_P402394	-0.301747	0.0442724	-6.81568	0.59012	1.09292
327	mmu-miR-705	Gcnt2	0	0	0	0	0	0	0	miR-705/2897	A_54_P2083	A_52_P363216	-0.301721	0.0442724	-6.8151	0.59012	1.09292
328	mmu-miR-705	Gcnt2	0	0	0	0	0	0	0	miR-705/2897	A_54_P2083	A_52_P363216	-0.301721	0.0442724	-6.8151	0.59012	1.09292
329	mmu-miR-705	Gcnt2	0	0	0	0	0	0	0	miR-705/2897	A_54_P2083	A_52_P363216	-0.301721	0.0442724	-6.8151	0.59012	1.09292
330	mmu-miR-705	Gcnt2	0	0	0	0	0	0	0	miR-705/2897	A_54_P2083	A_52_P363216	-0.301721	0.0442724	-6.8151	0.59012	1.09292
331	mmu-miR-705	Abcg4	0	0	0	0	0	0	0	miR-705/2897	A_54_P2082	A_51_P376560	-0.301993	0.0443137	-6.8149	0.554966	0.993467
332	mmu-miR-705	Abcg4	0	0	0	0	0	0	0	miR-705/2897	A_54_P2082	A_51_P376560	-0.301993	0.0443137	-6.8149	0.554966	0.993467
333	mmu-miR-705	Abcg4	0	0	0	0	0	0	0	miR-705/2897	A_54_P2082	A_51_P376560	-0.301993	0.0443137	-6.8149	0.554966	0.993467
334	mmu-miR-705	Abcg4	0	0	0	0	0	0	0	miR-705/2897	A_54_P2082	A_51_P376560	-0.301993	0.0443137	-6.8149	0.554966	0.993467
335	mmu-miR-705	B4galt4	0	0	0	0	0	0	0	miR-705/2897	A_54_P2083	A_51_P238383	-0.301707	0.0442724	-6.81478	0.59012	1.09292
336	mmu-miR-705	B4galt4	0	0	0	0	0	0	0	miR-705/2897	A_54_P2083	A_51_P238383	-0.301707	0.0442724	-6.81478	0.59012	1.09292
337	mmu-miR-705	B4galt4	0	0	0	0	0	0	0	miR-705/2897	A_54_P2083	A_51_P238383	-0.301707	0.0442724	-6.81478	0.59012	1.09292
338	mmu-miR-705	B4galt4	0	0	0	0	0	0	0	miR-705/2897	A_54_P2083	A_51_P238383	-0.301707	0.0442724	-6.81478	0.59012	1.09292
339	mmu-miR-705	Epdr1	0	0	0	0	0	0	0	miR-705/2897	A_54_P2084	A_52_P577388	-0.302062	0.0443248	-6.81474	0.490335	0.861817
340	mmu-miR-705	Epdr1	0	0	0	0	0	0	0	miR-705/2897	A_54_P2084	A_52_P577388	-0.302062	0.0443248	-6.81474	0.490335	0.861817
341	mmu-miR-705	Epdr1	0	0	0	0	0	0	0	miR-705/2897	A_54_P2084	A_52_P577388	-0.302062	0.0443248	-6.81474	0.490335	0.861817
342	mmu-miR-705	Epdr1	0	0	0	0	0	0	0	miR-705/2897	A_54_P2084	A_52_P577388	-0.302062	0.0443248	-6.81474	0.490335	0.861817
343	mmu-miR-705	Snn	0	0	0	0	0	0	0	miR-705/2897	A_54_P2084	A_52_P295067	-0.302053	0.0443248	-6.81455	0.490335	0.861817
344	mmu-miR-705	Snn	0	0	0	0	0	0	0	miR-705/2897	A_54_P2084	A_52_P295067	-0.302053	0.0443248	-6.81455	0.490335	0.861817
345	mmu-miR-705	Snn	0	0	0	0	0	0	0	miR-705/2897	A_54_P2084	A_52_P295067	-0.302053	0.0443248	-6.81455	0.490335	0.861817
346	mmu-miR-705	Snn	0	0	0	0	0	0	0	miR-705/2897	A_54_P2084	A_52_P295067	-0.302053	0.0443248	-6.81455	0.490335	0.861817
347	mmu-miR-705	Ccnk	0	0	0	0	0	0	0	miR-705/2897	A_54_P2082	A_52_P283835	-0.301949	0.0443137	-6.81388	0.554966	0.993467
348	mmu-miR-705	Ccnk	0	0	0	0	0	0	0	miR-705/2897	A_54_P2082	A_52_P283835	-0.301949	0.0443137	-6.81388	0.554966	0.993467
349	mmu-miR-705	Ccnk	0	0	0	0	0	0	0	miR-705/2897	A_54_P2082	A_52_P283835	-0.301949	0.0443137	-6.81388	0.554966	0.993467
350	mmu-miR-705	Ccnk	0	0	0	0	0	0	0	miR-705/2897	A_54_P2082	A_52_P283835	-0.301949	0.0443137	-6.81388	0.554966	0.993467
351	mmu-miR-705	Mycn	0	0	0	0	0	0	0	miR-705/2897	A_54_P2082	A_52_P536494	-0.301944	0.0443137	-6.81379	0.554966	0.993467
352	mmu-miR-705	Mycn	0	0	0	0	0	0	0	miR-705/2897	A_54_P2082	A_52_P536494	-0.301944	0.0443137	-6.81379	0.554966	0.993467
353	mmu-miR-705	Mycn	0	0	0	0	0	0	0	miR-705/2897	A_54_P2082	A_52_P536494	-0.301944	0.0443137	-6.81379	0.554966	0.993467
354	mmu-miR-705	Mycn	0	0	0	0	0	0	0	miR-705/2897	A_54_P2082	A_52_P536494	-0.301944	0.0443137	-6.81379	0.554966	0.993467
355	mmu-miR-705	Rhoq	0	0	0	0	0	0	0	miR-705/2897	A_54_P2083	A_51_P338317	-0.301658	0.0442724	-6.81367	0.59012	1.09292
356	mmu-miR-705	Rhoq	0	0	0	0	0	0	0	miR-705/2897	A_54_P2083	A_51_P338317	-0.301658	0.0442724	-6.81367	0.59012	1.09292
357	mmu-miR-705	Rhoq	0	0	0	0	0	0	0	miR-705/2897	A_54_P2083	A_51_P338317	-0.301658	0.0442724	-6.81367	0.59012	1.09292
358	mmu-miR-705	Rhoq	0	0	0	0	0	0	0	miR-705/2897	A_54_P2083	A_51_P338317	-0.301658	0.0442724	-6.81367	0.59012	1.09292
359	mmu-miR-705	Abcg1	0	0	0	0	0	0	0	miR-705/2897	A_54_P2083	A_51_P222467	-0.301653	0.0442724	-6.81356	0.59012	1.09292
360	mmu-miR-705	Abcg1	0	0	0	0	0	0	0	miR-705/2897	A_54_P2083	A_51_P222467	-0.301653	0.0442724	-6.81356	0.59012	1.09292
361	mmu-miR-705	Abcg1	0	0	0	0	0	0	0	miR-705/2897	A_54_P2083	A_51_P222467	-0.301653	0.0442724	-6.81356	0.59012	1.09292
362	mmu-miR-705	Abcg1	0	0	0	0	0	0	0	miR-705/2897	A_54_P2083	A_51_P222467	-0.301653	0.0442724	-6.81356	0.59012	1.09292
363	mmu-miR-705	Eya1	0	0	0	0	0	0	0	miR-705/2897	A_54_P2083	A_52_P36315	-0.301634	0.0442724	-6.81313	0.59012	1.09292
364	mmu-miR-705	Eya1	0	0	0	0	0	0	0	miR-705/2897	A_54_P2083	A_52_P36315	-0.301634	0.0442724	-6.81313	0.59012	1.09292
365	mmu-miR-705	Eya1	0	0	0	0	0	0	0	miR-705/2897	A_54_P2083	A_52_P36315	-0.301634	0.0442724	-6.81313	0.59012	1.09292
366	mmu-miR-705	Eya1	0	0	0	0	0	0	0	miR-705/2897	A_54_P2083	A_52_P36315	-0.301634	0.0442724	-6.81313	0.59012	1.09292
367	mmu-miR-705	Spnb2	0	0	0	0	0	0	0	miR-705/2897	A_54_P2083	A_51_P273405	-0.301607	0.0442724	-6.81253	0.59012	1.09292
368	mmu-miR-705	Spnb2	0	0	0	0	0	0	0	miR-705/2897	A_54_P2083	A_51_P273405	-0.301607	0.0442724	-6.81253	0.59012	1.09292
369	mmu-miR-705	Spnb2	0	0	0	0	0	0	0	miR-705/2897	A_54_P2083	A_51_P273405	-0.301607	0.0442724	-6.81253	0.59012	1.09292
370	mmu-miR-705	Spnb2	0	0	0	0	0	0	0	miR-705/2897	A_54_P2083	A_51_P273405	-0.301607	0.0442724	-6.81253	0.59012	1.09292
371	mmu-miR-705	Abcg4	0	0	0	0	0	0	0	miR-705/2897	A_54_P2084	A_51_P376560	-0.301938	0.0443248	-6.81194	0.490335	0.861817
372	mmu-miR-705	Abcg4	0	0	0	0	0	0	0	miR-705/2897	A_54_P2084	A_51_P376560	-0.301938	0.0443248	-6.81194	0.490335	0.861817
373	mmu-miR-705	Abcg4	0	0	0	0	0	0	0	miR-705/2897	A_54_P2084	A_51_P376560	-0.301938	0.0443248	-6.81194	0.490335	0.861817
374	mmu-miR-705	Abcg4	0	0	0	0	0	0	0	miR-705/2897	A_54_P2084	A_51_P376560	-0.301938	0.0443248	-6.81194	0.490335	0.861817
375	mmu-miR-705	Runx2	0	0	0	0	0	0	0	miR-705/2897	A_54_P2082	A_51_P230942	-0.301848	0.0443137	-6.81162	0.554966	0.993467
376	mmu-miR-705	Runx2	0	0	0	0	0	0	0	miR-705/2897	A_54_P2082	A_51_P230942	-0.301848	0.0443137	-6.81162	0.554966	0.993467
377	mmu-miR-705	Runx2	0	0	0	0	0	0	0	miR-705/2897	A_54_P2082	A_51_P230942	-0.301848	0.0443137	-6.81162	0.554966	0.993467
378	mmu-miR-705	Runx2	0	0	0	0	0	0	0	miR-705/2897	A_54_P2082	A_51_P230942	-0.301848	0.0443137	-6.81162	0.554966	0.993467
379	mmu-miR-705	Tpm4	0	0	0	0	0	0	0	miR-705/2897	A_54_P2084	A_51_P225592	-0.301922	0.0443248	-6.81159	0.490335	0.861817
380	mmu-miR-705	Tpm4	0	0	0	0	0	0	0	miR-705/2897	A_54_P2084	A_51_P225592	-0.301922	0.0443248	-6.81159	0.490335	0.861817
381	mmu-miR-705	Tpm4	0	0	0	0	0	0	0	miR-705/2897	A_54_P2084	A_51_P225592	-0.301922	0.0443248	-6.81159	0.490335	0.861817
382	mmu-miR-705	Tpm4	0	0	0	0	0	0	0	miR-705/2897	A_54_P2084	A_51_P225592	-0.301922	0.0443248	-6.81159	0.490335	0.861817
383	mmu-miR-705	Ccnk	0	0	0	0	0	0	0	miR-705/2897	A_54_P2084	A_52_P283835	-0.301912	0.0443248	-6.81136	0.490335	0.861817
384	mmu-miR-705	Ccnk	0	0	0	0	0	0	0	miR-705/2897	A_54_P2084	A_52_P283835	-0.301912	0.0443248	-6.81136	0.490335	0.861817
385	mmu-miR-705	Ccnk	0	0	0	0	0	0	0	miR-705/2897	A_54_P2084	A_52_P283835	-0.301912	0.0443248	-6.81136	0.490335	0.861817
386	mmu-miR-705	Ccnk	0	0	0	0	0	0	0	miR-705/2897	A_54_P2084	A_52_P283835	-0.301912	0.0443248	-6.81136	0.490335	0.861817
387	mmu-miR-705	Rab6b	0	0	0	0	0	0	0	miR-705/2897	A_54_P2083	A_52_P11441	-0.301554	0.0442724	-6.81132	0.59012	1.09292
388	mmu-miR-705	Rab6b	0	0	0	0	0	0	0	miR-705/2897	A_54_P2083	A_52_P11441	-0.301554	0.0442724	-6.81132	0.59012	1.09292
389	mmu-miR-705	Rab6b	0	0	0	0	0	0	0	miR-705/2897	A_54_P2083	A_52_P11441	-0.301554	0.0442724	-6.81132	0.59012	1.09292
390	mmu-miR-705	Rab6b	0	0	0	0	0	0	0	miR-705/2897	A_54_P2083	A_52_P11441	-0.301554	0.0442724	-6.81132	0.59012	1.09292
391	mmu-miR-705	Trp53inp1	0	0	0	0	0	0	0	miR-705/2897	A_54_P2082	A_51_P175580	-0.301832	0.0443137	-6.81126	0.554966	0.993467
392	mmu-miR-705	Trp53inp1	0	0	0	0	0	0	0	miR-705/2897	A_54_P2082	A_51_P175580	-0.301832	0.0443137	-6.81126	0.554966	0.993467
393	mmu-miR-705	Trp53inp1	0	0	0	0	0	0	0	miR-705/2897	A_54_P2082	A_51_P175580	-0.301832	0.0443137	-6.81126	0.554966	0.993467
394	mmu-miR-705	Trp53inp1	0	0	0	0	0	0	0	miR-705/2897	A_54_P2082	A_51_P175580	-0.301832	0.0443137	-6.81126	0.554966	0.993467
395	mmu-miR-705	Dusp2	0	0	0	0	0	0	0	miR-705/2897	A_54_P2083	A_52_P399934	-0.301549	0.0442724	-6.81121	0.59012	1.09292
396	mmu-miR-705	Dusp2	0	0	0	0	0	0	0	miR-705/2897	A_54_P2083	A_52_P399934	-0.301549	0.0442724	-6.81121	0.59012	1.09292
397	mmu-miR-705	Dusp2	0	0	0	0	0	0	0	miR-705/2897	A_54_P2083	A_52_P399934	-0.301549	0.0442724	-6.81121	0.59012	1.09292
398	mmu-miR-705	Dusp2	0	0	0	0	0	0	0	miR-705/2897	A_54_P2083	A_52_P399934	-0.301549	0.0442724	-6.81121	0.59012	1.09292
399	mmu-miR-705	Hoxa10	0	0	0	0	0	0	0	miR-705/2897	A_54_P2083	A_51_P466285	-0.301536	0.0442724	-6.81091	0.59012	1.09292
400	mmu-miR-705	Hoxa10	0	0	0	0	0	0	0	miR-705/2897	A_54_P2083	A_51_P466285	-0.301536	0.0442724	-6.81091	0.59012	1.09292
401	mmu-miR-705	Hoxa10	0	0	0	0	0	0	0	miR-705/2897	A_54_P2083	A_51_P466285	-0.301536	0.0442724	-6.81091	0.59012	1.09292
402	mmu-miR-705	Hoxa10	0	0	0	0	0	0	0	miR-705/2897	A_54_P2083	A_51_P466285	-0.301536	0.0442724	-6.81091	0.59012	1.09292
403	mmu-miR-705	Mical1	0	0	0	0	0	0	0	miR-705/2897	A_54_P2083	A_51_P356760	-0.301527	0.0442724	-6.81071	0.59012	1.09292
404	mmu-miR-705	Mical1	0	0	0	0	0	0	0	miR-705/2897	A_54_P2083	A_51_P356760	-0.301527	0.0442724	-6.81071	0.59012	1.09292
405	mmu-miR-705	Mical1	0	0	0	0	0	0	0	miR-705/2897	A_54_P2083	A_51_P356760	-0.301527	0.0442724	-6.81071	0.59012	1.09292
406	mmu-miR-705	Mical1	0	0	0	0	0	0	0	miR-705/2897	A_54_P2083	A_51_P356760	-0.301527	0.0442724	-6.81071	0.59012	1.09292
407	mmu-miR-705	Nkx2-3	0	0	0	0	0	0	0	miR-705/2897	A_54_P2082	A_51_P368123	-0.301797	0.0443137	-6.81047	0.554966	0.993467
408	mmu-miR-705	Nkx2-3	0	0	0	0	0	0	0	miR-705/2897	A_54_P2082	A_51_P368123	-0.301797	0.0443137	-6.81047	0.554966	0.993467
409	mmu-miR-705	Nkx2-3	0	0	0	0	0	0	0	miR-705/2897	A_54_P2082	A_51_P368123	-0.301797	0.0443137	-6.81047	0.554966	0.993467
410	mmu-miR-705	Nkx2-3	0	0	0	0	0	0	0	miR-705/2897	A_54_P2082	A_51_P368123	-0.301797	0.0443137	-6.81047	0.554966	0.993467
411	mmu-miR-705	Tmem121	0	0	0	0	0	0	0	miR-705/2897	A_54_P2082	A_52_P402394	-0.301792	0.0443137	-6.81035	0.554966	0.993467
412	mmu-miR-705	Tmem121	0	0	0	0	0	0	0	miR-705/2897	A_54_P2082	A_52_P402394	-0.301792	0.0443137	-6.81035	0.554966	0.993467
413	mmu-miR-705	Tmem121	0	0	0	0	0	0	0	miR-705/2897	A_54_P2082	A_52_P402394	-0.301792	0.0443137	-6.81035	0.554966	0.993467
414	mmu-miR-705	Tmem121	0	0	0	0	0	0	0	miR-705/2897	A_54_P2082	A_52_P402394	-0.301792	0.0443137	-6.81035	0.554966	0.993467
415	mmu-miR-705	Erg	0	0	0	0	0	0	0	miR-705/2897	A_54_P2082	A_52_P499821	-0.301785	0.0443137	-6.81019	0.554966	0.993467
416	mmu-miR-705	Erg	0	0	0	0	0	0	0	miR-705/2897	A_54_P2082	A_52_P499821	-0.301785	0.0443137	-6.81019	0.554966	0.993467
417	mmu-miR-705	Erg	0	0	0	0	0	0	0	miR-705/2897	A_54_P2082	A_52_P499821	-0.301785	0.0443137	-6.81019	0.554966	0.993467
418	mmu-miR-705	Erg	0	0	0	0	0	0	0	miR-705/2897	A_54_P2082	A_52_P499821	-0.301785	0.0443137	-6.81019	0.554966	0.993467
419	mmu-miR-705	Limd2	0	0	0	0	0	0	0	miR-705/2897	A_54_P2083	A_52_P78023	-0.301499	0.0442724	-6.81008	0.59012	1.09292
420	mmu-miR-705	Limd2	0	0	0	0	0	0	0	miR-705/2897	A_54_P2083	A_52_P78023	-0.301499	0.0442724	-6.81008	0.59012	1.09292
421	mmu-miR-705	Limd2	0	0	0	0	0	0	0	miR-705/2897	A_54_P2083	A_52_P78023	-0.301499	0.0442724	-6.81008	0.59012	1.09292
422	mmu-miR-705	Limd2	0	0	0	0	0	0	0	miR-705/2897	A_54_P2083	A_52_P78023	-0.301499	0.0442724	-6.81008	0.59012	1.09292
423	mmu-miR-705	Slc2a1	0	0	0	0	0	0	0	miR-705/2897	A_54_P2083	A_51_P464738	-0.301488	0.0442724	-6.80984	0.59012	1.09292
424	mmu-miR-705	Slc2a1	0	0	0	0	0	0	0	miR-705/2897	A_54_P2083	A_51_P464738	-0.301488	0.0442724	-6.80984	0.59012	1.09292
425	mmu-miR-705	Slc2a1	0	0	0	0	0	0	0	miR-705/2897	A_54_P2083	A_51_P464738	-0.301488	0.0442724	-6.80984	0.59012	1.09292
426	mmu-miR-705	Slc2a1	0	0	0	0	0	0	0	miR-705/2897	A_54_P2083	A_51_P464738	-0.301488	0.0442724	-6.80984	0.59012	1.09292
427	mmu-miR-705	Nrxn1	0	0	0	0	0	0	0	miR-705/2897	A_54_P2083	A_52_P121342	-0.301484	0.0442724	-6.80975	0.59012	1.09292
428	mmu-miR-705	Nrxn1	0	0	0	0	0	0	0	miR-705/2897	A_54_P2083	A_52_P121342	-0.301484	0.0442724	-6.80975	0.59012	1.09292
429	mmu-miR-705	Nrxn1	0	0	0	0	0	0	0	miR-705/2897	A_54_P2083	A_52_P121342	-0.301484	0.0442724	-6.80975	0.59012	1.09292
430	mmu-miR-705	Nrxn1	0	0	0	0	0	0	0	miR-705/2897	A_54_P2083	A_52_P121342	-0.301484	0.0442724	-6.80975	0.59012	1.09292
431	mmu-miR-705	Nkx2-3	0	0	0	0	0	0	0	miR-705/2897	A_54_P2084	A_51_P368123	-0.301835	0.0443248	-6.80963	0.490335	0.861817
432	mmu-miR-705	Nkx2-3	0	0	0	0	0	0	0	miR-705/2897	A_54_P2084	A_51_P368123	-0.301835	0.0443248	-6.80963	0.490335	0.861817
433	mmu-miR-705	Nkx2-3	0	0	0	0	0	0	0	miR-705/2897	A_54_P2084	A_51_P368123	-0.301835	0.0443248	-6.80963	0.490335	0.861817
434	mmu-miR-705	Nkx2-3	0	0	0	0	0	0	0	miR-705/2897	A_54_P2084	A_51_P368123	-0.301835	0.0443248	-6.80963	0.490335	0.861817
435	mmu-miR-705	Fmnl2	0	0	0	0	0	0	0	miR-705/2897	A_54_P2082	A_51_P222936	-0.301748	0.0443137	-6.80935	0.554966	0.993467
436	mmu-miR-705	Fmnl2	0	0	0	0	0	0	0	miR-705/2897	A_54_P2082	A_51_P222936	-0.301748	0.0443137	-6.80935	0.554966	0.993467
437	mmu-miR-705	Fmnl2	0	0	0	0	0	0	0	miR-705/2897	A_54_P2082	A_51_P222936	-0.301748	0.0443137	-6.80935	0.554966	0.993467
438	mmu-miR-705	Fmnl2	0	0	0	0	0	0	0	miR-705/2897	A_54_P2082	A_51_P222936	-0.301748	0.0443137	-6.80935	0.554966	0.993467
439	mmu-miR-705	Atp8b2	0	0	0	0	0	0	0	miR-705/2897	A_54_P2082	A_52_P591542	-0.301747	0.0443137	-6.80934	0.554966	0.993467
440	mmu-miR-705	Atp8b2	0	0	0	0	0	0	0	miR-705/2897	A_54_P2082	A_52_P591542	-0.301747	0.0443137	-6.80934	0.554966	0.993467
441	mmu-miR-705	Atp8b2	0	0	0	0	0	0	0	miR-705/2897	A_54_P2082	A_52_P591542	-0.301747	0.0443137	-6.80934	0.554966	0.993467
442	mmu-miR-705	Atp8b2	0	0	0	0	0	0	0	miR-705/2897	A_54_P2082	A_52_P591542	-0.301747	0.0443137	-6.80934	0.554966	0.993467
443	mmu-miR-705	Ahnak	0	0	0	0	0	0	0	miR-705/2897	A_54_P2083	A_52_P263095	-0.301464	0.0442724	-6.80928	0.59012	1.09292
444	mmu-miR-705	Ahnak	0	0	0	0	0	0	0	miR-705/2897	A_54_P2083	A_52_P263095	-0.301464	0.0442724	-6.80928	0.59012	1.09292
445	mmu-miR-705	Ahnak	0	0	0	0	0	0	0	miR-705/2897	A_54_P2083	A_52_P263095	-0.301464	0.0442724	-6.80928	0.59012	1.09292
446	mmu-miR-705	Ahnak	0	0	0	0	0	0	0	miR-705/2897	A_54_P2083	A_52_P263095	-0.301464	0.0442724	-6.80928	0.59012	1.09292
447	mmu-miR-705	Glis2	0	0	0	0	0	0	0	miR-705/2897	A_54_P2082	A_52_P108447	-0.301737	0.0443137	-6.80912	0.554966	0.993467
448	mmu-miR-705	Glis2	0	0	0	0	0	0	0	miR-705/2897	A_54_P2082	A_52_P108447	-0.301737	0.0443137	-6.80912	0.554966	0.993467
449	mmu-miR-705	Glis2	0	0	0	0	0	0	0	miR-705/2897	A_54_P2082	A_52_P108447	-0.301737	0.0443137	-6.80912	0.554966	0.993467
450	mmu-miR-705	Glis2	0	0	0	0	0	0	0	miR-705/2897	A_54_P2082	A_52_P108447	-0.301737	0.0443137	-6.80912	0.554966	0.993467
451	mmu-miR-705	Met	0	0	0	0	0	0	0	miR-705/2897	A_54_P2082	A_52_P656418	-0.301737	0.0443137	-6.80911	0.554966	0.993467
452	mmu-miR-705	Met	0	0	0	0	0	0	0	miR-705/2897	A_54_P2082	A_52_P656418	-0.301737	0.0443137	-6.80911	0.554966	0.993467
453	mmu-miR-705	Met	0	0	0	0	0	0	0	miR-705/2897	A_54_P2082	A_52_P656418	-0.301737	0.0443137	-6.80911	0.554966	0.993467
454	mmu-miR-705	Met	0	0	0	0	0	0	0	miR-705/2897	A_54_P2082	A_52_P656418	-0.301737	0.0443137	-6.80911	0.554966	0.993467
455	mmu-miR-705	Met	0	0	0	0	0	0	0	miR-705/2897	A_54_P2084	A_52_P656418	-0.301807	0.0443248	-6.80899	0.490335	0.861817
456	mmu-miR-705	Met	0	0	0	0	0	0	0	miR-705/2897	A_54_P2084	A_52_P656418	-0.301807	0.0443248	-6.80899	0.490335	0.861817
457	mmu-miR-705	Met	0	0	0	0	0	0	0	miR-705/2897	A_54_P2084	A_52_P656418	-0.301807	0.0443248	-6.80899	0.490335	0.861817
458	mmu-miR-705	Met	0	0	0	0	0	0	0	miR-705/2897	A_54_P2084	A_52_P656418	-0.301807	0.0443248	-6.80899	0.490335	0.861817
459	mmu-miR-705	Gcnt2	0	0	0	0	0	0	0	miR-705/2897	A_54_P2082	A_52_P363216	-0.301728	0.0443137	-6.80891	0.554966	0.993467
460	mmu-miR-705	Gcnt2	0	0	0	0	0	0	0	miR-705/2897	A_54_P2082	A_52_P363216	-0.301728	0.0443137	-6.80891	0.554966	0.993467
461	mmu-miR-705	Gcnt2	0	0	0	0	0	0	0	miR-705/2897	A_54_P2082	A_52_P363216	-0.301728	0.0443137	-6.80891	0.554966	0.993467
462	mmu-miR-705	Gcnt2	0	0	0	0	0	0	0	miR-705/2897	A_54_P2082	A_52_P363216	-0.301728	0.0443137	-6.80891	0.554966	0.993467
463	mmu-miR-705	Coro2a	0	0	0	0	0	0	0	miR-705/2897	A_54_P2083	A_51_P281033	-0.301432	0.0442724	-6.80856	0.59012	1.09292
464	mmu-miR-705	Coro2a	0	0	0	0	0	0	0	miR-705/2897	A_54_P2083	A_51_P281033	-0.301432	0.0442724	-6.80856	0.59012	1.09292
465	mmu-miR-705	Coro2a	0	0	0	0	0	0	0	miR-705/2897	A_54_P2083	A_51_P281033	-0.301432	0.0442724	-6.80856	0.59012	1.09292
466	mmu-miR-705	Coro2a	0	0	0	0	0	0	0	miR-705/2897	A_54_P2083	A_51_P281033	-0.301432	0.0442724	-6.80856	0.59012	1.09292
467	mmu-miR-705	Paqr9	0	0	0	0	0	0	0	miR-705/2897	A_54_P2082	A_52_P450934	-0.301712	0.0443137	-6.80855	0.554966	0.993467
468	mmu-miR-705	Paqr9	0	0	0	0	0	0	0	miR-705/2897	A_54_P2082	A_52_P450934	-0.301712	0.0443137	-6.80855	0.554966	0.993467
469	mmu-miR-705	Paqr9	0	0	0	0	0	0	0	miR-705/2897	A_54_P2082	A_52_P450934	-0.301712	0.0443137	-6.80855	0.554966	0.993467
470	mmu-miR-705	Paqr9	0	0	0	0	0	0	0	miR-705/2897	A_54_P2082	A_52_P450934	-0.301712	0.0443137	-6.80855	0.554966	0.993467
471	mmu-miR-705	Mycn	0	0	0	0	0	0	0	miR-705/2897	A_54_P2084	A_52_P536494	-0.301766	0.0443248	-6.80807	0.490335	0.861817
472	mmu-miR-705	Mycn	0	0	0	0	0	0	0	miR-705/2897	A_54_P2084	A_52_P536494	-0.301766	0.0443248	-6.80807	0.490335	0.861817
473	mmu-miR-705	Mycn	0	0	0	0	0	0	0	miR-705/2897	A_54_P2084	A_52_P536494	-0.301766	0.0443248	-6.80807	0.490335	0.861817
474	mmu-miR-705	Mycn	0	0	0	0	0	0	0	miR-705/2897	A_54_P2084	A_52_P536494	-0.301766	0.0443248	-6.80807	0.490335	0.861817
475	mmu-miR-705	Tmem56	0	0	0	0	0	0	0	miR-705/2897	A_54_P2083	A_52_P54261	-0.301401	0.0442724	-6.80786	0.59012	1.09292
476	mmu-miR-705	Tmem56	0	0	0	0	0	0	0	miR-705/2897	A_54_P2083	A_52_P54261	-0.301401	0.0442724	-6.80786	0.59012	1.09292
477	mmu-miR-705	Tmem56	0	0	0	0	0	0	0	miR-705/2897	A_54_P2083	A_52_P54261	-0.301401	0.0442724	-6.80786	0.59012	1.09292
478	mmu-miR-705	Tmem56	0	0	0	0	0	0	0	miR-705/2897	A_54_P2083	A_52_P54261	-0.301401	0.0442724	-6.80786	0.59012	1.09292
479	mmu-miR-705	Erg	0	0	0	0	0	0	0	miR-705/2897	A_54_P2084	A_52_P499821	-0.301755	0.0443248	-6.80781	0.490335	0.861817
480	mmu-miR-705	Erg	0	0	0	0	0	0	0	miR-705/2897	A_54_P2084	A_52_P499821	-0.301755	0.0443248	-6.80781	0.490335	0.861817
481	mmu-miR-705	Erg	0	0	0	0	0	0	0	miR-705/2897	A_54_P2084	A_52_P499821	-0.301755	0.0443248	-6.80781	0.490335	0.861817
482	mmu-miR-705	Erg	0	0	0	0	0	0	0	miR-705/2897	A_54_P2084	A_52_P499821	-0.301755	0.0443248	-6.80781	0.490335	0.861817
483	mmu-miR-705	Socs3	0	0	0	0	0	0	0	miR-705/2897	A_54_P2081	A_51_P474459	-0.302922	0.0444981	-6.80753	0.170637	0.303105
484	mmu-miR-705	Socs3	0	0	0	0	0	0	0	miR-705/2897	A_54_P2081	A_51_P474459	-0.302922	0.0444981	-6.80753	0.170637	0.303105
485	mmu-miR-705	Socs3	0	0	0	0	0	0	0	miR-705/2897	A_54_P2081	A_51_P474459	-0.302922	0.0444981	-6.80753	0.170637	0.303105
486	mmu-miR-705	Socs3	0	0	0	0	0	0	0	miR-705/2897	A_54_P2081	A_51_P474459	-0.302922	0.0444981	-6.80753	0.170637	0.303105
487	mmu-miR-705	Rgs2	0	0	0	0	0	0	0	miR-705/2897	A_54_P2083	A_51_P419768	-0.301384	0.0442724	-6.80748	0.59012	1.09292
488	mmu-miR-705	Rgs2	0	0	0	0	0	0	0	miR-705/2897	A_54_P2083	A_51_P419768	-0.301384	0.0442724	-6.80748	0.59012	1.09292
489	mmu-miR-705	Rgs2	0	0	0	0	0	0	0	miR-705/2897	A_54_P2083	A_51_P419768	-0.301384	0.0442724	-6.80748	0.59012	1.09292
490	mmu-miR-705	Rgs2	0	0	0	0	0	0	0	miR-705/2897	A_54_P2083	A_51_P419768	-0.301384	0.0442724	-6.80748	0.59012	1.09292
491	mmu-miR-705	Slc22a23	0	0	0	0	0	0	0	miR-705/2897	A_54_P2083	A_51_P433837	-0.301366	0.0442724	-6.80707	0.59012	1.09292
492	mmu-miR-705	Slc22a23	0	0	0	0	0	0	0	miR-705/2897	A_54_P2083	A_51_P433837	-0.301366	0.0442724	-6.80707	0.59012	1.09292
493	mmu-miR-705	Slc22a23	0	0	0	0	0	0	0	miR-705/2897	A_54_P2083	A_51_P433837	-0.301366	0.0442724	-6.80707	0.59012	1.09292
494	mmu-miR-705	Slc22a23	0	0	0	0	0	0	0	miR-705/2897	A_54_P2083	A_51_P433837	-0.301366	0.0442724	-6.80707	0.59012	1.09292
495	mmu-miR-705	Kctd12	0	0	0	0	0	0	0	miR-705/2897	A_54_P2083	A_51_P371912	-0.301359	0.0442724	-6.80692	0.59012	1.09292
496	mmu-miR-705	Kctd12	0	0	0	0	0	0	0	miR-705/2897	A_54_P2083	A_51_P371912	-0.301359	0.0442724	-6.80692	0.59012	1.09292
497	mmu-miR-705	Kctd12	0	0	0	0	0	0	0	miR-705/2897	A_54_P2083	A_51_P371912	-0.301359	0.0442724	-6.80692	0.59012	1.09292
498	mmu-miR-705	Kctd12	0	0	0	0	0	0	0	miR-705/2897	A_54_P2083	A_51_P371912	-0.301359	0.0442724	-6.80692	0.59012	1.09292
499	mmu-miR-705	Runx2	0	0	0	0	0	0	0	miR-705/2897	A_54_P2084	A_51_P230942	-0.301708	0.0443248	-6.80675	0.490335	0.861817
500	mmu-miR-705	Runx2	0	0	0	0	0	0	0	miR-705/2897	A_54_P2084	A_51_P230942	-0.301708	0.0443248	-6.80675	0.490335	0.861817
501	mmu-miR-705	Runx2	0	0	0	0	0	0	0	miR-705/2897	A_54_P2084	A_51_P230942	-0.301708	0.0443248	-6.80675	0.490335	0.861817
502	mmu-miR-705	Runx2	0	0	0	0	0	0	0	miR-705/2897	A_54_P2084	A_51_P230942	-0.301708	0.0443248	-6.80675	0.490335	0.861817
503	mmu-miR-705	Gng2	0	0	0	0	0	0	0	miR-705/2897	A_54_P2083	A_52_P263518	-0.301351	0.0442724	-6.80674	0.59012	1.09292
504	mmu-miR-705	Gng2	0	0	0	0	0	0	0	miR-705/2897	A_54_P2083	A_52_P263518	-0.301351	0.0442724	-6.80674	0.59012	1.09292
505	mmu-miR-705	Gng2	0	0	0	0	0	0	0	miR-705/2897	A_54_P2083	A_52_P263518	-0.301351	0.0442724	-6.80674	0.59012	1.09292
506	mmu-miR-705	Gng2	0	0	0	0	0	0	0	miR-705/2897	A_54_P2083	A_52_P263518	-0.301351	0.0442724	-6.80674	0.59012	1.09292
507	mmu-miR-705	Tspan33	0	0	0	0	0	0	0	miR-705/2897	A_54_P2083	A_51_P367240	-0.301342	0.0442724	-6.80653	0.59012	1.09292
508	mmu-miR-705	Tspan33	0	0	0	0	0	0	0	miR-705/2897	A_54_P2083	A_51_P367240	-0.301342	0.0442724	-6.80653	0.59012	1.09292
509	mmu-miR-705	Tspan33	0	0	0	0	0	0	0	miR-705/2897	A_54_P2083	A_51_P367240	-0.301342	0.0442724	-6.80653	0.59012	1.09292
510	mmu-miR-705	Tspan33	0	0	0	0	0	0	0	miR-705/2897	A_54_P2083	A_51_P367240	-0.301342	0.0442724	-6.80653	0.59012	1.09292
511	mmu-miR-705	Tmem121	0	0	0	0	0	0	0	miR-705/2897	A_54_P2084	A_52_P402394	-0.301697	0.0443248	-6.80651	0.490335	0.861817
512	mmu-miR-705	Tmem121	0	0	0	0	0	0	0	miR-705/2897	A_54_P2084	A_52_P402394	-0.301697	0.0443248	-6.80651	0.490335	0.861817
513	mmu-miR-705	Tmem121	0	0	0	0	0	0	0	miR-705/2897	A_54_P2084	A_52_P402394	-0.301697	0.0443248	-6.80651	0.490335	0.861817
514	mmu-miR-705	Tmem121	0	0	0	0	0	0	0	miR-705/2897	A_54_P2084	A_52_P402394	-0.301697	0.0443248	-6.80651	0.490335	0.861817
515	mmu-miR-705	Fmnl2	0	0	0	0	0	0	0	miR-705/2897	A_54_P2084	A_51_P222936	-0.301697	0.0443248	-6.8065	0.490335	0.861817
516	mmu-miR-705	Fmnl2	0	0	0	0	0	0	0	miR-705/2897	A_54_P2084	A_51_P222936	-0.301697	0.0443248	-6.8065	0.490335	0.861817
517	mmu-miR-705	Fmnl2	0	0	0	0	0	0	0	miR-705/2897	A_54_P2084	A_51_P222936	-0.301697	0.0443248	-6.8065	0.490335	0.861817
518	mmu-miR-705	Fmnl2	0	0	0	0	0	0	0	miR-705/2897	A_54_P2084	A_51_P222936	-0.301697	0.0443248	-6.8065	0.490335	0.861817
519	mmu-miR-705	Il6st	0	0	0	0	0	0	0	miR-705/2897	A_54_P2082	A_51_P473888	-0.301621	0.0443137	-6.8065	0.554966	0.993467
520	mmu-miR-705	Il6st	0	0	0	0	0	0	0	miR-705/2897	A_54_P2082	A_51_P473888	-0.301621	0.0443137	-6.8065	0.554966	0.993467
521	mmu-miR-705	Il6st	0	0	0	0	0	0	0	miR-705/2897	A_54_P2082	A_51_P473888	-0.301621	0.0443137	-6.8065	0.554966	0.993467
522	mmu-miR-705	Il6st	0	0	0	0	0	0	0	miR-705/2897	A_54_P2082	A_51_P473888	-0.301621	0.0443137	-6.8065	0.554966	0.993467
523	mmu-miR-705	Vldlr	0	0	0	0	0	0	0	miR-705/2897	A_54_P2081	A_51_P278334	-0.302872	0.0444981	-6.80642	0.170637	0.303105
524	mmu-miR-705	Vldlr	0	0	0	0	0	0	0	miR-705/2897	A_54_P2081	A_51_P278334	-0.302872	0.0444981	-6.80642	0.170637	0.303105
525	mmu-miR-705	Vldlr	0	0	0	0	0	0	0	miR-705/2897	A_54_P2081	A_51_P278334	-0.302872	0.0444981	-6.80642	0.170637	0.303105
526	mmu-miR-705	Vldlr	0	0	0	0	0	0	0	miR-705/2897	A_54_P2081	A_51_P278334	-0.302872	0.0444981	-6.80642	0.170637	0.303105
527	mmu-miR-705	Paqr9	0	0	0	0	0	0	0	miR-705/2897	A_54_P2084	A_52_P450934	-0.301677	0.0443248	-6.80606	0.490335	0.861817
528	mmu-miR-705	Paqr9	0	0	0	0	0	0	0	miR-705/2897	A_54_P2084	A_52_P450934	-0.301677	0.0443248	-6.80606	0.490335	0.861817
529	mmu-miR-705	Paqr9	0	0	0	0	0	0	0	miR-705/2897	A_54_P2084	A_52_P450934	-0.301677	0.0443248	-6.80606	0.490335	0.861817
530	mmu-miR-705	Paqr9	0	0	0	0	0	0	0	miR-705/2897	A_54_P2084	A_52_P450934	-0.301677	0.0443248	-6.80606	0.490335	0.861817
531	mmu-miR-705	Gcnt2	0	0	0	0	0	0	0	miR-705/2897	A_54_P2084	A_52_P363216	-0.301672	0.0443248	-6.80595	0.490335	0.861817
532	mmu-miR-705	Gcnt2	0	0	0	0	0	0	0	miR-705/2897	A_54_P2084	A_52_P363216	-0.301672	0.0443248	-6.80595	0.490335	0.861817
533	mmu-miR-705	Gcnt2	0	0	0	0	0	0	0	miR-705/2897	A_54_P2084	A_52_P363216	-0.301672	0.0443248	-6.80595	0.490335	0.861817
534	mmu-miR-705	Gcnt2	0	0	0	0	0	0	0	miR-705/2897	A_54_P2084	A_52_P363216	-0.301672	0.0443248	-6.80595	0.490335	0.861817
535	mmu-miR-705	Arhgef17	0	0	0	0	0	0	0	miR-705/2897	A_54_P2083	A_52_P482299	-0.301309	0.0442724	-6.80579	0.59012	1.09292
536	mmu-miR-705	Arhgef17	0	0	0	0	0	0	0	miR-705/2897	A_54_P2083	A_52_P482299	-0.301309	0.0442724	-6.80579	0.59012	1.09292
537	mmu-miR-705	Arhgef17	0	0	0	0	0	0	0	miR-705/2897	A_54_P2083	A_52_P482299	-0.301309	0.0442724	-6.80579	0.59012	1.09292
538	mmu-miR-705	Arhgef17	0	0	0	0	0	0	0	miR-705/2897	A_54_P2083	A_52_P482299	-0.301309	0.0442724	-6.80579	0.59012	1.09292
539	mmu-miR-705	Abcg1	0	0	0	0	0	0	0	miR-705/2897	A_54_P2082	A_51_P222467	-0.301589	0.0443137	-6.80577	0.554966	0.993467
540	mmu-miR-705	Abcg1	0	0	0	0	0	0	0	miR-705/2897	A_54_P2082	A_51_P222467	-0.301589	0.0443137	-6.80577	0.554966	0.993467
541	mmu-miR-705	Abcg1	0	0	0	0	0	0	0	miR-705/2897	A_54_P2082	A_51_P222467	-0.301589	0.0443137	-6.80577	0.554966	0.993467
542	mmu-miR-705	Abcg1	0	0	0	0	0	0	0	miR-705/2897	A_54_P2082	A_51_P222467	-0.301589	0.0443137	-6.80577	0.554966	0.993467
543	mmu-miR-705	Aim1	0	0	0	0	0	0	0	miR-705/2897	A_54_P2083	A_51_P144052	-0.301308	0.0442724	-6.80576	0.59012	1.09292
544	mmu-miR-705	Aim1	0	0	0	0	0	0	0	miR-705/2897	A_54_P2083	A_51_P144052	-0.301308	0.0442724	-6.80576	0.59012	1.09292
545	mmu-miR-705	Aim1	0	0	0	0	0	0	0	miR-705/2897	A_54_P2083	A_51_P144052	-0.301308	0.0442724	-6.80576	0.59012	1.09292
546	mmu-miR-705	Aim1	0	0	0	0	0	0	0	miR-705/2897	A_54_P2083	A_51_P144052	-0.301308	0.0442724	-6.80576	0.59012	1.09292
547	mmu-miR-705	Atp8b2	0	0	0	0	0	0	0	miR-705/2897	A_54_P2084	A_52_P591542	-0.301663	0.0443248	-6.80575	0.490335	0.861817
548	mmu-miR-705	Atp8b2	0	0	0	0	0	0	0	miR-705/2897	A_54_P2084	A_52_P591542	-0.301663	0.0443248	-6.80575	0.490335	0.861817
549	mmu-miR-705	Atp8b2	0	0	0	0	0	0	0	miR-705/2897	A_54_P2084	A_52_P591542	-0.301663	0.0443248	-6.80575	0.490335	0.861817
550	mmu-miR-705	Atp8b2	0	0	0	0	0	0	0	miR-705/2897	A_54_P2084	A_52_P591542	-0.301663	0.0443248	-6.80575	0.490335	0.861817
551	mmu-miR-705	Trp53inp1	0	0	0	0	0	0	0	miR-705/2897	A_54_P2084	A_51_P175580	-0.301661	0.0443248	-6.8057	0.490335	0.861817
552	mmu-miR-705	Trp53inp1	0	0	0	0	0	0	0	miR-705/2897	A_54_P2084	A_51_P175580	-0.301661	0.0443248	-6.8057	0.490335	0.861817
553	mmu-miR-705	Trp53inp1	0	0	0	0	0	0	0	miR-705/2897	A_54_P2084	A_51_P175580	-0.301661	0.0443248	-6.8057	0.490335	0.861817
554	mmu-miR-705	Trp53inp1	0	0	0	0	0	0	0	miR-705/2897	A_54_P2084	A_51_P175580	-0.301661	0.0443248	-6.8057	0.490335	0.861817
555	mmu-miR-705	Slc22a23	0	0	0	0	0	0	0	miR-705/2897	A_54_P2083	A_51_P433843	-0.301303	0.0442724	-6.80567	0.59012	1.09292
556	mmu-miR-705	Slc22a23	0	0	0	0	0	0	0	miR-705/2897	A_54_P2083	A_51_P433843	-0.301303	0.0442724	-6.80567	0.59012	1.09292
557	mmu-miR-705	Slc22a23	0	0	0	0	0	0	0	miR-705/2897	A_54_P2083	A_51_P433843	-0.301303	0.0442724	-6.80567	0.59012	1.09292
558	mmu-miR-705	Slc22a23	0	0	0	0	0	0	0	miR-705/2897	A_54_P2083	A_51_P433843	-0.301303	0.0442724	-6.80567	0.59012	1.09292
559	mmu-miR-705	Rhoq	0	0	0	0	0	0	0	miR-705/2897	A_54_P2082	A_51_P338317	-0.301583	0.0443137	-6.80563	0.554966	0.993467
560	mmu-miR-705	Rhoq	0	0	0	0	0	0	0	miR-705/2897	A_54_P2082	A_51_P338317	-0.301583	0.0443137	-6.80563	0.554966	0.993467
561	mmu-miR-705	Rhoq	0	0	0	0	0	0	0	miR-705/2897	A_54_P2082	A_51_P338317	-0.301583	0.0443137	-6.80563	0.554966	0.993467
562	mmu-miR-705	Rhoq	0	0	0	0	0	0	0	miR-705/2897	A_54_P2082	A_51_P338317	-0.301583	0.0443137	-6.80563	0.554966	0.993467
563	mmu-miR-705	Zyx	0	0	0	0	0	0	0	miR-705/2897	A_54_P2083	A_51_P473252	-0.301298	0.0442724	-6.80554	0.59012	1.09292
564	mmu-miR-705	Zyx	0	0	0	0	0	0	0	miR-705/2897	A_54_P2083	A_51_P473252	-0.301298	0.0442724	-6.80554	0.59012	1.09292
565	mmu-miR-705	Zyx	0	0	0	0	0	0	0	miR-705/2897	A_54_P2083	A_51_P473252	-0.301298	0.0442724	-6.80554	0.59012	1.09292
566	mmu-miR-705	Zyx	0	0	0	0	0	0	0	miR-705/2897	A_54_P2083	A_51_P473252	-0.301298	0.0442724	-6.80554	0.59012	1.09292
567	mmu-miR-705	Glis2	0	0	0	0	0	0	0	miR-705/2897	A_54_P2084	A_52_P108447	-0.301651	0.0443248	-6.80546	0.490335	0.861817
568	mmu-miR-705	Glis2	0	0	0	0	0	0	0	miR-705/2897	A_54_P2084	A_52_P108447	-0.301651	0.0443248	-6.80546	0.490335	0.861817
569	mmu-miR-705	Glis2	0	0	0	0	0	0	0	miR-705/2897	A_54_P2084	A_52_P108447	-0.301651	0.0443248	-6.80546	0.490335	0.861817
570	mmu-miR-705	Glis2	0	0	0	0	0	0	0	miR-705/2897	A_54_P2084	A_52_P108447	-0.301651	0.0443248	-6.80546	0.490335	0.861817
571	mmu-miR-705	Eya1	0	0	0	0	0	0	0	miR-705/2897	A_54_P2082	A_52_P36315	-0.301565	0.0443137	-6.80523	0.554966	0.993467
572	mmu-miR-705	Eya1	0	0	0	0	0	0	0	miR-705/2897	A_54_P2082	A_52_P36315	-0.301565	0.0443137	-6.80523	0.554966	0.993467
573	mmu-miR-705	Eya1	0	0	0	0	0	0	0	miR-705/2897	A_54_P2082	A_52_P36315	-0.301565	0.0443137	-6.80523	0.554966	0.993467
574	mmu-miR-705	Eya1	0	0	0	0	0	0	0	miR-705/2897	A_54_P2082	A_52_P36315	-0.301565	0.0443137	-6.80523	0.554966	0.993467
575	mmu-miR-705	Samd14	0	0	0	0	0	0	0	miR-705/2897	A_54_P2083	A_51_P101137	-0.301277	0.0442724	-6.80506	0.59012	1.09292
576	mmu-miR-705	Samd14	0	0	0	0	0	0	0	miR-705/2897	A_54_P2083	A_51_P101137	-0.301277	0.0442724	-6.80506	0.59012	1.09292
577	mmu-miR-705	Samd14	0	0	0	0	0	0	0	miR-705/2897	A_54_P2083	A_51_P101137	-0.301277	0.0442724	-6.80506	0.59012	1.09292
578	mmu-miR-705	Samd14	0	0	0	0	0	0	0	miR-705/2897	A_54_P2083	A_51_P101137	-0.301277	0.0442724	-6.80506	0.59012	1.09292
579	mmu-miR-705	“Sept8”	0	0	0	0	0	0	0	miR-705/2897	A_54_P2083	A_51_P271733	-0.301266	0.0442724	-6.80482	0.59012	1.09292
580	mmu-miR-705	“Sept8”	0	0	0	0	0	0	0	miR-705/2897	A_54_P2083	A_51_P271733	-0.301266	0.0442724	-6.80482	0.59012	1.09292
581	mmu-miR-705	“Sept8”	0	0	0	0	0	0	0	miR-705/2897	A_54_P2083	A_51_P271733	-0.301266	0.0442724	-6.80482	0.59012	1.09292
582	mmu-miR-705	“Sept8”	0	0	0	0	0	0	0	miR-705/2897	A_54_P2083	A_51_P271733	-0.301266	0.0442724	-6.80482	0.59012	1.09292
583	mmu-miR-705	Arpp21	0	0	0	0	0	0	0	miR-705/2897	A_54_P2083	A_52_P582732	-0.301253	0.0442724	-6.80452	0.59012	1.09292
584	mmu-miR-705	Arpp21	0	0	0	0	0	0	0	miR-705/2897	A_54_P2083	A_52_P582732	-0.301253	0.0442724	-6.80452	0.59012	1.09292
585	mmu-miR-705	Arpp21	0	0	0	0	0	0	0	miR-705/2897	A_54_P2083	A_52_P582732	-0.301253	0.0442724	-6.80452	0.59012	1.09292
586	mmu-miR-705	Arpp21	0	0	0	0	0	0	0	miR-705/2897	A_54_P2083	A_52_P582732	-0.301253	0.0442724	-6.80452	0.59012	1.09292
587	mmu-miR-705	Gprasp2	0	0	0	0	0	0	0	miR-705/2897	A_54_P2083	A_51_P362373	-0.30124	0.0442724	-6.80424	0.59012	1.09292
588	mmu-miR-705	Gprasp2	0	0	0	0	0	0	0	miR-705/2897	A_54_P2083	A_51_P362373	-0.30124	0.0442724	-6.80424	0.59012	1.09292
589	mmu-miR-705	Gprasp2	0	0	0	0	0	0	0	miR-705/2897	A_54_P2083	A_51_P362373	-0.30124	0.0442724	-6.80424	0.59012	1.09292
590	mmu-miR-705	Gprasp2	0	0	0	0	0	0	0	miR-705/2897	A_54_P2083	A_51_P362373	-0.30124	0.0442724	-6.80424	0.59012	1.09292
591	mmu-miR-705	Dusp2	0	0	0	0	0	0	0	miR-705/2897	A_54_P2082	A_52_P399934	-0.301512	0.0443137	-6.80403	0.554966	0.993467
592	mmu-miR-705	Dusp2	0	0	0	0	0	0	0	miR-705/2897	A_54_P2082	A_52_P399934	-0.301512	0.0443137	-6.80403	0.554966	0.993467
593	mmu-miR-705	Dusp2	0	0	0	0	0	0	0	miR-705/2897	A_54_P2082	A_52_P399934	-0.301512	0.0443137	-6.80403	0.554966	0.993467
594	mmu-miR-705	Dusp2	0	0	0	0	0	0	0	miR-705/2897	A_54_P2082	A_52_P399934	-0.301512	0.0443137	-6.80403	0.554966	0.993467
595	mmu-miR-705	Arhgef5	0	0	0	0	0	0	0	miR-705/2897	A_54_P2083	A_51_P313157	-0.301229	0.0442724	-6.80399	0.59012	1.09292
596	mmu-miR-705	Arhgef5	0	0	0	0	0	0	0	miR-705/2897	A_54_P2083	A_51_P313157	-0.301229	0.0442724	-6.80399	0.59012	1.09292
597	mmu-miR-705	Arhgef5	0	0	0	0	0	0	0	miR-705/2897	A_54_P2083	A_51_P313157	-0.301229	0.0442724	-6.80399	0.59012	1.09292
598	mmu-miR-705	Arhgef5	0	0	0	0	0	0	0	miR-705/2897	A_54_P2083	A_51_P313157	-0.301229	0.0442724	-6.80399	0.59012	1.09292
599	mmu-miR-705	Meis1	0	0	0	0	0	0	0	miR-705/2897	A_54_P2083	A_52_P26195	-0.301224	0.0442724	-6.80386	0.59012	1.09292
600	mmu-miR-705	Meis1	0	0	0	0	0	0	0	miR-705/2897	A_54_P2083	A_52_P26195	-0.301224	0.0442724	-6.80386	0.59012	1.09292
601	mmu-miR-705	Meis1	0	0	0	0	0	0	0	miR-705/2897	A_54_P2083	A_52_P26195	-0.301224	0.0442724	-6.80386	0.59012	1.09292
602	mmu-miR-705	Meis1	0	0	0	0	0	0	0	miR-705/2897	A_54_P2083	A_52_P26195	-0.301224	0.0442724	-6.80386	0.59012	1.09292
603	mmu-miR-705	B4galt4	0	0	0	0	0	0	0	miR-705/2897	A_54_P2082	A_51_P238383	-0.301503	0.0443137	-6.80384	0.554966	0.993467
604	mmu-miR-705	B4galt4	0	0	0	0	0	0	0	miR-705/2897	A_54_P2082	A_51_P238383	-0.301503	0.0443137	-6.80384	0.554966	0.993467
605	mmu-miR-705	B4galt4	0	0	0	0	0	0	0	miR-705/2897	A_54_P2082	A_51_P238383	-0.301503	0.0443137	-6.80384	0.554966	0.993467
606	mmu-miR-705	B4galt4	0	0	0	0	0	0	0	miR-705/2897	A_54_P2082	A_51_P238383	-0.301503	0.0443137	-6.80384	0.554966	0.993467
607	mmu-miR-705	Rab6b	0	0	0	0	0	0	0	miR-705/2897	A_54_P2082	A_52_P11441	-0.301493	0.0443137	-6.8036	0.554966	0.993467
608	mmu-miR-705	Rab6b	0	0	0	0	0	0	0	miR-705/2897	A_54_P2082	A_52_P11441	-0.301493	0.0443137	-6.8036	0.554966	0.993467
609	mmu-miR-705	Rab6b	0	0	0	0	0	0	0	miR-705/2897	A_54_P2082	A_52_P11441	-0.301493	0.0443137	-6.8036	0.554966	0.993467
610	mmu-miR-705	Rab6b	0	0	0	0	0	0	0	miR-705/2897	A_54_P2082	A_52_P11441	-0.301493	0.0443137	-6.8036	0.554966	0.993467
611	mmu-miR-705	Spnb2	0	0	0	0	0	0	0	miR-705/2897	A_54_P2082	A_51_P273405	-0.30149	0.0443137	-6.80354	0.554966	0.993467
612	mmu-miR-705	Spnb2	0	0	0	0	0	0	0	miR-705/2897	A_54_P2082	A_51_P273405	-0.30149	0.0443137	-6.80354	0.554966	0.993467
613	mmu-miR-705	Spnb2	0	0	0	0	0	0	0	miR-705/2897	A_54_P2082	A_51_P273405	-0.30149	0.0443137	-6.80354	0.554966	0.993467
614	mmu-miR-705	Spnb2	0	0	0	0	0	0	0	miR-705/2897	A_54_P2082	A_51_P273405	-0.30149	0.0443137	-6.80354	0.554966	0.993467
615	mmu-miR-705	Nrxn1	0	0	0	0	0	0	0	miR-705/2897	A_54_P2082	A_52_P121342	-0.301468	0.0443137	-6.80305	0.554966	0.993467
616	mmu-miR-705	Nrxn1	0	0	0	0	0	0	0	miR-705/2897	A_54_P2082	A_52_P121342	-0.301468	0.0443137	-6.80305	0.554966	0.993467
617	mmu-miR-705	Nrxn1	0	0	0	0	0	0	0	miR-705/2897	A_54_P2082	A_52_P121342	-0.301468	0.0443137	-6.80305	0.554966	0.993467
618	mmu-miR-705	Nrxn1	0	0	0	0	0	0	0	miR-705/2897	A_54_P2082	A_52_P121342	-0.301468	0.0443137	-6.80305	0.554966	0.993467
619	mmu-miR-705	Il6st	0	0	0	0	0	0	0	miR-705/2897	A_54_P2084	A_51_P473888	-0.301543	0.0443248	-6.80305	0.490335	0.861817
620	mmu-miR-705	Il6st	0	0	0	0	0	0	0	miR-705/2897	A_54_P2084	A_51_P473888	-0.301543	0.0443248	-6.80305	0.490335	0.861817
621	mmu-miR-705	Il6st	0	0	0	0	0	0	0	miR-705/2897	A_54_P2084	A_51_P473888	-0.301543	0.0443248	-6.80305	0.490335	0.861817
622	mmu-miR-705	Il6st	0	0	0	0	0	0	0	miR-705/2897	A_54_P2084	A_51_P473888	-0.301543	0.0443248	-6.80305	0.490335	0.861817
623	mmu-miR-705	Gprc5b	0	0	0	0	0	0	0	miR-705/2897	A_54_P2083	A_51_P173709	-0.301186	0.0442724	-6.80301	0.59012	1.09292
624	mmu-miR-705	Gprc5b	0	0	0	0	0	0	0	miR-705/2897	A_54_P2083	A_51_P173709	-0.301186	0.0442724	-6.80301	0.59012	1.09292
625	mmu-miR-705	Gprc5b	0	0	0	0	0	0	0	miR-705/2897	A_54_P2083	A_51_P173709	-0.301186	0.0442724	-6.80301	0.59012	1.09292
626	mmu-miR-705	Gprc5b	0	0	0	0	0	0	0	miR-705/2897	A_54_P2083	A_51_P173709	-0.301186	0.0442724	-6.80301	0.59012	1.09292
627	mmu-miR-705	Slco3a1	0	0	0	0	0	0	0	miR-705/2897	A_54_P2083	A_51_P194415	-0.301176	0.0442724	-6.80279	0.59012	1.09292
628	mmu-miR-705	Slco3a1	0	0	0	0	0	0	0	miR-705/2897	A_54_P2083	A_51_P194415	-0.301176	0.0442724	-6.80279	0.59012	1.09292
629	mmu-miR-705	Slco3a1	0	0	0	0	0	0	0	miR-705/2897	A_54_P2083	A_51_P194415	-0.301176	0.0442724	-6.80279	0.59012	1.09292
630	mmu-miR-705	Slco3a1	0	0	0	0	0	0	0	miR-705/2897	A_54_P2083	A_51_P194415	-0.301176	0.0442724	-6.80279	0.59012	1.09292
631	mmu-miR-705	Rhoq	0	0	0	0	0	0	0	miR-705/2897	A_54_P2084	A_51_P338317	-0.301524	0.0443248	-6.80262	0.490335	0.861817
632	mmu-miR-705	Rhoq	0	0	0	0	0	0	0	miR-705/2897	A_54_P2084	A_51_P338317	-0.301524	0.0443248	-6.80262	0.490335	0.861817
633	mmu-miR-705	Rhoq	0	0	0	0	0	0	0	miR-705/2897	A_54_P2084	A_51_P338317	-0.301524	0.0443248	-6.80262	0.490335	0.861817
634	mmu-miR-705	Rhoq	0	0	0	0	0	0	0	miR-705/2897	A_54_P2084	A_51_P338317	-0.301524	0.0443248	-6.80262	0.490335	0.861817
635	mmu-miR-705	Spnb2	0	0	0	0	0	0	0	miR-705/2897	A_54_P2084	A_51_P273405	-0.301521	0.0443248	-6.80255	0.490335	0.861817
636	mmu-miR-705	Spnb2	0	0	0	0	0	0	0	miR-705/2897	A_54_P2084	A_51_P273405	-0.301521	0.0443248	-6.80255	0.490335	0.861817
637	mmu-miR-705	Spnb2	0	0	0	0	0	0	0	miR-705/2897	A_54_P2084	A_51_P273405	-0.301521	0.0443248	-6.80255	0.490335	0.861817
638	mmu-miR-705	Spnb2	0	0	0	0	0	0	0	miR-705/2897	A_54_P2084	A_51_P273405	-0.301521	0.0443248	-6.80255	0.490335	0.861817
639	mmu-miR-705	5031439G07Rik	0	0	0	0	0	0	0	miR-705/2897	A_54_P2083	A_52_P43727	-0.301164	0.0442724	-6.80252	0.59012	1.09292
640	mmu-miR-705	5031439G07Rik	0	0	0	0	0	0	0	miR-705/2897	A_54_P2083	A_52_P43727	-0.301164	0.0442724	-6.80252	0.59012	1.09292
641	mmu-miR-705	5031439G07Rik	0	0	0	0	0	0	0	miR-705/2897	A_54_P2083	A_52_P43727	-0.301164	0.0442724	-6.80252	0.59012	1.09292
642	mmu-miR-705	5031439G07Rik	0	0	0	0	0	0	0	miR-705/2897	A_54_P2083	A_52_P43727	-0.301164	0.0442724	-6.80252	0.59012	1.09292
643	mmu-miR-705	Hoxa10	0	0	0	0	0	0	0	miR-705/2897	A_54_P2082	A_51_P466285	-0.301435	0.0443137	-6.8023	0.554966	0.993467
644	mmu-miR-705	Hoxa10	0	0	0	0	0	0	0	miR-705/2897	A_54_P2082	A_51_P466285	-0.301435	0.0443137	-6.8023	0.554966	0.993467
645	mmu-miR-705	Hoxa10	0	0	0	0	0	0	0	miR-705/2897	A_54_P2082	A_51_P466285	-0.301435	0.0443137	-6.8023	0.554966	0.993467
646	mmu-miR-705	Hoxa10	0	0	0	0	0	0	0	miR-705/2897	A_54_P2082	A_51_P466285	-0.301435	0.0443137	-6.8023	0.554966	0.993467
647	mmu-miR-705	Map4k4	0	0	0	0	0	0	0	miR-705/2897	A_54_P2083	A_51_P439876	-0.301154	0.0442724	-6.80228	0.59012	1.09292
648	mmu-miR-705	Map4k4	0	0	0	0	0	0	0	miR-705/2897	A_54_P2083	A_51_P439876	-0.301154	0.0442724	-6.80228	0.59012	1.09292
649	mmu-miR-705	Map4k4	0	0	0	0	0	0	0	miR-705/2897	A_54_P2083	A_51_P439876	-0.301154	0.0442724	-6.80228	0.59012	1.09292
650	mmu-miR-705	Map4k4	0	0	0	0	0	0	0	miR-705/2897	A_54_P2083	A_51_P439876	-0.301154	0.0442724	-6.80228	0.59012	1.09292
651	mmu-miR-705	Vav3	0	0	0	0	0	0	0	miR-705/2897	A_54_P2083	A_52_P613596	-0.301142	0.0442724	-6.80203	0.59012	1.09292
652	mmu-miR-705	Vav3	0	0	0	0	0	0	0	miR-705/2897	A_54_P2083	A_52_P613596	-0.301142	0.0442724	-6.80203	0.59012	1.09292
653	mmu-miR-705	Vav3	0	0	0	0	0	0	0	miR-705/2897	A_54_P2083	A_52_P613596	-0.301142	0.0442724	-6.80203	0.59012	1.09292
654	mmu-miR-705	Vav3	0	0	0	0	0	0	0	miR-705/2897	A_54_P2083	A_52_P613596	-0.301142	0.0442724	-6.80203	0.59012	1.09292
655	mmu-miR-705	B4galt4	0	0	0	0	0	0	0	miR-705/2897	A_54_P2084	A_51_P238383	-0.301497	0.0443248	-6.802	0.490335	0.861817
656	mmu-miR-705	B4galt4	0	0	0	0	0	0	0	miR-705/2897	A_54_P2084	A_51_P238383	-0.301497	0.0443248	-6.802	0.490335	0.861817
657	mmu-miR-705	B4galt4	0	0	0	0	0	0	0	miR-705/2897	A_54_P2084	A_51_P238383	-0.301497	0.0443248	-6.802	0.490335	0.861817
658	mmu-miR-705	B4galt4	0	0	0	0	0	0	0	miR-705/2897	A_54_P2084	A_51_P238383	-0.301497	0.0443248	-6.802	0.490335	0.861817
659	mmu-miR-705	Micall1	0	0	0	0	0	0	0	miR-705/2897	A_54_P2083	A_51_P242414	-0.301132	0.0442724	-6.8018	0.59012	1.09292
660	mmu-miR-705	Micall1	0	0	0	0	0	0	0	miR-705/2897	A_54_P2083	A_51_P242414	-0.301132	0.0442724	-6.8018	0.59012	1.09292
661	mmu-miR-705	Micall1	0	0	0	0	0	0	0	miR-705/2897	A_54_P2083	A_51_P242414	-0.301132	0.0442724	-6.8018	0.59012	1.09292
662	mmu-miR-705	Micall1	0	0	0	0	0	0	0	miR-705/2897	A_54_P2083	A_51_P242414	-0.301132	0.0442724	-6.8018	0.59012	1.09292
663	mmu-miR-705	Elk3	0	0	0	0	0	0	0	miR-705/2897	A_54_P2083	A_52_P627357	-0.301128	0.0442724	-6.8017	0.59012	1.09292
664	mmu-miR-705	Elk3	0	0	0	0	0	0	0	miR-705/2897	A_54_P2083	A_52_P627357	-0.301128	0.0442724	-6.8017	0.59012	1.09292
665	mmu-miR-705	Elk3	0	0	0	0	0	0	0	miR-705/2897	A_54_P2083	A_52_P627357	-0.301128	0.0442724	-6.8017	0.59012	1.09292
666	mmu-miR-705	Elk3	0	0	0	0	0	0	0	miR-705/2897	A_54_P2083	A_52_P627357	-0.301128	0.0442724	-6.8017	0.59012	1.09292
667	mmu-miR-705	Abcg1	0	0	0	0	0	0	0	miR-705/2897	A_54_P2084	A_51_P222467	-0.301482	0.0443248	-6.80165	0.490335	0.861817
668	mmu-miR-705	Abcg1	0	0	0	0	0	0	0	miR-705/2897	A_54_P2084	A_51_P222467	-0.301482	0.0443248	-6.80165	0.490335	0.861817
669	mmu-miR-705	Abcg1	0	0	0	0	0	0	0	miR-705/2897	A_54_P2084	A_51_P222467	-0.301482	0.0443248	-6.80165	0.490335	0.861817
670	mmu-miR-705	Abcg1	0	0	0	0	0	0	0	miR-705/2897	A_54_P2084	A_51_P222467	-0.301482	0.0443248	-6.80165	0.490335	0.861817
671	mmu-miR-705	Nrxn1	0	0	0	0	0	0	0	miR-705/2897	A_54_P2084	A_52_P121342	-0.301479	0.0443248	-6.80159	0.490335	0.861817
672	mmu-miR-705	Nrxn1	0	0	0	0	0	0	0	miR-705/2897	A_54_P2084	A_52_P121342	-0.301479	0.0443248	-6.80159	0.490335	0.861817
673	mmu-miR-705	Nrxn1	0	0	0	0	0	0	0	miR-705/2897	A_54_P2084	A_52_P121342	-0.301479	0.0443248	-6.80159	0.490335	0.861817
674	mmu-miR-705	Nrxn1	0	0	0	0	0	0	0	miR-705/2897	A_54_P2084	A_52_P121342	-0.301479	0.0443248	-6.80159	0.490335	0.861817
675	mmu-miR-705	Mical1	0	0	0	0	0	0	0	miR-705/2897	A_54_P2082	A_51_P356760	-0.301396	0.0443137	-6.80141	0.554966	0.993467
676	mmu-miR-705	Mical1	0	0	0	0	0	0	0	miR-705/2897	A_54_P2082	A_51_P356760	-0.301396	0.0443137	-6.80141	0.554966	0.993467
677	mmu-miR-705	Mical1	0	0	0	0	0	0	0	miR-705/2897	A_54_P2082	A_51_P356760	-0.301396	0.0443137	-6.80141	0.554966	0.993467
678	mmu-miR-705	Mical1	0	0	0	0	0	0	0	miR-705/2897	A_54_P2082	A_51_P356760	-0.301396	0.0443137	-6.80141	0.554966	0.993467
679	mmu-miR-705	Eya1	0	0	0	0	0	0	0	miR-705/2897	A_54_P2084	A_52_P36315	-0.30147	0.0443248	-6.80139	0.490335	0.861817
680	mmu-miR-705	Eya1	0	0	0	0	0	0	0	miR-705/2897	A_54_P2084	A_52_P36315	-0.30147	0.0443248	-6.80139	0.490335	0.861817
681	mmu-miR-705	Eya1	0	0	0	0	0	0	0	miR-705/2897	A_54_P2084	A_52_P36315	-0.30147	0.0443248	-6.80139	0.490335	0.861817
682	mmu-miR-705	Eya1	0	0	0	0	0	0	0	miR-705/2897	A_54_P2084	A_52_P36315	-0.30147	0.0443248	-6.80139	0.490335	0.861817
683	mmu-miR-705	Elk3	0	0	0	0	0	0	0	miR-705/2897	A_54_P2083	A_51_P120674	-0.301101	0.0442724	-6.80109	0.59012	1.09292
684	mmu-miR-705	Elk3	0	0	0	0	0	0	0	miR-705/2897	A_54_P2083	A_51_P120674	-0.301101	0.0442724	-6.80109	0.59012	1.09292
685	mmu-miR-705	Elk3	0	0	0	0	0	0	0	miR-705/2897	A_54_P2083	A_51_P120674	-0.301101	0.0442724	-6.80109	0.59012	1.09292
686	mmu-miR-705	Elk3	0	0	0	0	0	0	0	miR-705/2897	A_54_P2083	A_51_P120674	-0.301101	0.0442724	-6.80109	0.59012	1.09292
687	mmu-miR-705	Rab6b	0	0	0	0	0	0	0	miR-705/2897	A_54_P2084	A_52_P11441	-0.301447	0.0443248	-6.80088	0.490335	0.861817
688	mmu-miR-705	Rab6b	0	0	0	0	0	0	0	miR-705/2897	A_54_P2084	A_52_P11441	-0.301447	0.0443248	-6.80088	0.490335	0.861817
689	mmu-miR-705	Rab6b	0	0	0	0	0	0	0	miR-705/2897	A_54_P2084	A_52_P11441	-0.301447	0.0443248	-6.80088	0.490335	0.861817
690	mmu-miR-705	Rab6b	0	0	0	0	0	0	0	miR-705/2897	A_54_P2084	A_52_P11441	-0.301447	0.0443248	-6.80088	0.490335	0.861817
691	mmu-miR-705	Rassf4	0	0	0	0	0	0	0	miR-705/2897	A_54_P2083	A_52_P157150	-0.301078	0.0442724	-6.80057	0.59012	1.09292
692	mmu-miR-705	Rassf4	0	0	0	0	0	0	0	miR-705/2897	A_54_P2083	A_52_P157150	-0.301078	0.0442724	-6.80057	0.59012	1.09292
693	mmu-miR-705	Rassf4	0	0	0	0	0	0	0	miR-705/2897	A_54_P2083	A_52_P157150	-0.301078	0.0442724	-6.80057	0.59012	1.09292
694	mmu-miR-705	Rassf4	0	0	0	0	0	0	0	miR-705/2897	A_54_P2083	A_52_P157150	-0.301078	0.0442724	-6.80057	0.59012	1.09292
695	mmu-miR-705	Mical1	0	0	0	0	0	0	0	miR-705/2897	A_54_P2084	A_51_P356760	-0.301426	0.0443248	-6.8004	0.490335	0.861817
696	mmu-miR-705	Mical1	0	0	0	0	0	0	0	miR-705/2897	A_54_P2084	A_51_P356760	-0.301426	0.0443248	-6.8004	0.490335	0.861817
697	mmu-miR-705	Mical1	0	0	0	0	0	0	0	miR-705/2897	A_54_P2084	A_51_P356760	-0.301426	0.0443248	-6.8004	0.490335	0.861817
698	mmu-miR-705	Mical1	0	0	0	0	0	0	0	miR-705/2897	A_54_P2084	A_51_P356760	-0.301426	0.0443248	-6.8004	0.490335	0.861817
699	mmu-miR-705	Limd2	0	0	0	0	0	0	0	miR-705/2897	A_54_P2082	A_52_P78023	-0.301348	0.0443137	-6.80034	0.554966	0.993467
700	mmu-miR-705	Limd2	0	0	0	0	0	0	0	miR-705/2897	A_54_P2082	A_52_P78023	-0.301348	0.0443137	-6.80034	0.554966	0.993467
701	mmu-miR-705	Limd2	0	0	0	0	0	0	0	miR-705/2897	A_54_P2082	A_52_P78023	-0.301348	0.0443137	-6.80034	0.554966	0.993467
702	mmu-miR-705	Limd2	0	0	0	0	0	0	0	miR-705/2897	A_54_P2082	A_52_P78023	-0.301348	0.0443137	-6.80034	0.554966	0.993467
703	mmu-miR-705	Slc2a1	0	0	0	0	0	0	0	miR-705/2897	A_54_P2082	A_51_P464738	-0.301341	0.0443137	-6.80018	0.554966	0.993467
704	mmu-miR-705	Slc2a1	0	0	0	0	0	0	0	miR-705/2897	A_54_P2082	A_51_P464738	-0.301341	0.0443137	-6.80018	0.554966	0.993467
705	mmu-miR-705	Slc2a1	0	0	0	0	0	0	0	miR-705/2897	A_54_P2082	A_51_P464738	-0.301341	0.0443137	-6.80018	0.554966	0.993467
706	mmu-miR-705	Slc2a1	0	0	0	0	0	0	0	miR-705/2897	A_54_P2082	A_51_P464738	-0.301341	0.0443137	-6.80018	0.554966	0.993467
707	mmu-miR-705	Coro2a	0	0	0	0	0	0	0	miR-705/2897	A_54_P2082	A_51_P281033	-0.301328	0.0443137	-6.79989	0.554966	0.993467
708	mmu-miR-705	Coro2a	0	0	0	0	0	0	0	miR-705/2897	A_54_P2082	A_51_P281033	-0.301328	0.0443137	-6.79989	0.554966	0.993467
709	mmu-miR-705	Coro2a	0	0	0	0	0	0	0	miR-705/2897	A_54_P2082	A_51_P281033	-0.301328	0.0443137	-6.79989	0.554966	0.993467
710	mmu-miR-705	Coro2a	0	0	0	0	0	0	0	miR-705/2897	A_54_P2082	A_51_P281033	-0.301328	0.0443137	-6.79989	0.554966	0.993467
711	mmu-miR-705	Dusp2	0	0	0	0	0	0	0	miR-705/2897	A_54_P2084	A_52_P399934	-0.301402	0.0443248	-6.79987	0.490335	0.861817
712	mmu-miR-705	Dusp2	0	0	0	0	0	0	0	miR-705/2897	A_54_P2084	A_52_P399934	-0.301402	0.0443248	-6.79987	0.490335	0.861817
713	mmu-miR-705	Dusp2	0	0	0	0	0	0	0	miR-705/2897	A_54_P2084	A_52_P399934	-0.301402	0.0443248	-6.79987	0.490335	0.861817
714	mmu-miR-705	Dusp2	0	0	0	0	0	0	0	miR-705/2897	A_54_P2084	A_52_P399934	-0.301402	0.0443248	-6.79987	0.490335	0.861817
715	mmu-miR-705	Rgs2	0	0	0	0	0	0	0	miR-705/2897	A_54_P2082	A_51_P419768	-0.301325	0.0443137	-6.79982	0.554966	0.993467
716	mmu-miR-705	Rgs2	0	0	0	0	0	0	0	miR-705/2897	A_54_P2082	A_51_P419768	-0.301325	0.0443137	-6.79982	0.554966	0.993467
717	mmu-miR-705	Rgs2	0	0	0	0	0	0	0	miR-705/2897	A_54_P2082	A_51_P419768	-0.301325	0.0443137	-6.79982	0.554966	0.993467
718	mmu-miR-705	Rgs2	0	0	0	0	0	0	0	miR-705/2897	A_54_P2082	A_51_P419768	-0.301325	0.0443137	-6.79982	0.554966	0.993467
719	mmu-miR-705	Tspan33	0	0	0	0	0	0	0	miR-705/2897	A_54_P2082	A_51_P367240	-0.30132	0.0443137	-6.79969	0.554966	0.993467
720	mmu-miR-705	Tspan33	0	0	0	0	0	0	0	miR-705/2897	A_54_P2082	A_51_P367240	-0.30132	0.0443137	-6.79969	0.554966	0.993467
721	mmu-miR-705	Tspan33	0	0	0	0	0	0	0	miR-705/2897	A_54_P2082	A_51_P367240	-0.30132	0.0443137	-6.79969	0.554966	0.993467
722	mmu-miR-705	Tspan33	0	0	0	0	0	0	0	miR-705/2897	A_54_P2082	A_51_P367240	-0.30132	0.0443137	-6.79969	0.554966	0.993467
723	mmu-miR-705	Tmem56	0	0	0	0	0	0	0	miR-705/2897	A_54_P2082	A_52_P54261	-0.301302	0.0443137	-6.7993	0.554966	0.993467
724	mmu-miR-705	Tmem56	0	0	0	0	0	0	0	miR-705/2897	A_54_P2082	A_52_P54261	-0.301302	0.0443137	-6.7993	0.554966	0.993467
725	mmu-miR-705	Tmem56	0	0	0	0	0	0	0	miR-705/2897	A_54_P2082	A_52_P54261	-0.301302	0.0443137	-6.7993	0.554966	0.993467
726	mmu-miR-705	Tmem56	0	0	0	0	0	0	0	miR-705/2897	A_54_P2082	A_52_P54261	-0.301302	0.0443137	-6.7993	0.554966	0.993467
727	mmu-miR-705	Ptpn13	0	0	0	0	0	0	0	miR-705/2897	A_54_P2083	A_51_P455208	-0.301016	0.0442724	-6.79917	0.59012	1.09292
728	mmu-miR-705	Ptpn13	0	0	0	0	0	0	0	miR-705/2897	A_54_P2083	A_51_P455208	-0.301016	0.0442724	-6.79917	0.59012	1.09292
729	mmu-miR-705	Ptpn13	0	0	0	0	0	0	0	miR-705/2897	A_54_P2083	A_51_P455208	-0.301016	0.0442724	-6.79917	0.59012	1.09292
730	mmu-miR-705	Ptpn13	0	0	0	0	0	0	0	miR-705/2897	A_54_P2083	A_51_P455208	-0.301016	0.0442724	-6.79917	0.59012	1.09292
731	mmu-miR-705	Limd2	0	0	0	0	0	0	0	miR-705/2897	A_54_P2084	A_52_P78023	-0.301369	0.0443248	-6.79912	0.490335	0.861817
732	mmu-miR-705	Limd2	0	0	0	0	0	0	0	miR-705/2897	A_54_P2084	A_52_P78023	-0.301369	0.0443248	-6.79912	0.490335	0.861817
733	mmu-miR-705	Limd2	0	0	0	0	0	0	0	miR-705/2897	A_54_P2084	A_52_P78023	-0.301369	0.0443248	-6.79912	0.490335	0.861817
734	mmu-miR-705	Limd2	0	0	0	0	0	0	0	miR-705/2897	A_54_P2084	A_52_P78023	-0.301369	0.0443248	-6.79912	0.490335	0.861817
735	mmu-miR-705	Lpp	0	0	0	0	0	0	0	miR-705/2897	A_54_P2083	A_51_P306067	-0.301005	0.0442724	-6.79891	0.59012	1.09292
736	mmu-miR-705	Lpp	0	0	0	0	0	0	0	miR-705/2897	A_54_P2083	A_51_P306067	-0.301005	0.0442724	-6.79891	0.59012	1.09292
737	mmu-miR-705	Lpp	0	0	0	0	0	0	0	miR-705/2897	A_54_P2083	A_51_P306067	-0.301005	0.0442724	-6.79891	0.59012	1.09292
738	mmu-miR-705	Lpp	0	0	0	0	0	0	0	miR-705/2897	A_54_P2083	A_51_P306067	-0.301005	0.0442724	-6.79891	0.59012	1.09292
739	mmu-miR-705	Leprel2	0	0	0	0	0	0	0	miR-705/2897	A_54_P2083	A_51_P149699	-0.301003	0.0442724	-6.79887	0.59012	1.09292
740	mmu-miR-705	Leprel2	0	0	0	0	0	0	0	miR-705/2897	A_54_P2083	A_51_P149699	-0.301003	0.0442724	-6.79887	0.59012	1.09292
741	mmu-miR-705	Leprel2	0	0	0	0	0	0	0	miR-705/2897	A_54_P2083	A_51_P149699	-0.301003	0.0442724	-6.79887	0.59012	1.09292
742	mmu-miR-705	Leprel2	0	0	0	0	0	0	0	miR-705/2897	A_54_P2083	A_51_P149699	-0.301003	0.0442724	-6.79887	0.59012	1.09292
743	mmu-miR-705	Ahnak	0	0	0	0	0	0	0	miR-705/2897	A_54_P2082	A_52_P263095	-0.30128	0.0443137	-6.79879	0.554966	0.993467
744	mmu-miR-705	Ahnak	0	0	0	0	0	0	0	miR-705/2897	A_54_P2082	A_52_P263095	-0.30128	0.0443137	-6.79879	0.554966	0.993467
745	mmu-miR-705	Ahnak	0	0	0	0	0	0	0	miR-705/2897	A_54_P2082	A_52_P263095	-0.30128	0.0443137	-6.79879	0.554966	0.993467
746	mmu-miR-705	Ahnak	0	0	0	0	0	0	0	miR-705/2897	A_54_P2082	A_52_P263095	-0.30128	0.0443137	-6.79879	0.554966	0.993467
747	mmu-miR-705	Zfp827	0	0	0	0	0	0	0	miR-705/2897	A_54_P2083	A_51_P204492	-0.300992	0.0442724	-6.79863	0.59012	1.09292
748	mmu-miR-705	Zfp827	0	0	0	0	0	0	0	miR-705/2897	A_54_P2083	A_51_P204492	-0.300992	0.0442724	-6.79863	0.59012	1.09292
749	mmu-miR-705	Zfp827	0	0	0	0	0	0	0	miR-705/2897	A_54_P2083	A_51_P204492	-0.300992	0.0442724	-6.79863	0.59012	1.09292
750	mmu-miR-705	Zfp827	0	0	0	0	0	0	0	miR-705/2897	A_54_P2083	A_51_P204492	-0.300992	0.0442724	-6.79863	0.59012	1.09292
751	mmu-miR-705	Slc22a23	0	0	0	0	0	0	0	miR-705/2897	A_54_P2082	A_51_P433837	-0.301268	0.0443137	-6.79852	0.554966	0.993467
752	mmu-miR-705	Slc22a23	0	0	0	0	0	0	0	miR-705/2897	A_54_P2082	A_51_P433837	-0.301268	0.0443137	-6.79852	0.554966	0.993467
753	mmu-miR-705	Slc22a23	0	0	0	0	0	0	0	miR-705/2897	A_54_P2082	A_51_P433837	-0.301268	0.0443137	-6.79852	0.554966	0.993467
754	mmu-miR-705	Slc22a23	0	0	0	0	0	0	0	miR-705/2897	A_54_P2082	A_51_P433837	-0.301268	0.0443137	-6.79852	0.554966	0.993467
755	mmu-miR-705	Lass6	0	0	0	0	0	0	0	miR-705/2897	A_54_P2083	A_52_P323111	-0.300986	0.0442724	-6.79849	0.59012	1.09292
756	mmu-miR-705	Lass6	0	0	0	0	0	0	0	miR-705/2897	A_54_P2083	A_52_P323111	-0.300986	0.0442724	-6.79849	0.59012	1.09292
757	mmu-miR-705	Lass6	0	0	0	0	0	0	0	miR-705/2897	A_54_P2083	A_52_P323111	-0.300986	0.0442724	-6.79849	0.59012	1.09292
758	mmu-miR-705	Lass6	0	0	0	0	0	0	0	miR-705/2897	A_54_P2083	A_52_P323111	-0.300986	0.0442724	-6.79849	0.59012	1.09292
759	mmu-miR-705	Nrgn	0	0	0	0	0	0	0	miR-705/2897	A_54_P2083	A_51_P171832	-0.300983	0.0442724	-6.79843	0.59012	1.09292
760	mmu-miR-705	Nrgn	0	0	0	0	0	0	0	miR-705/2897	A_54_P2083	A_51_P171832	-0.300983	0.0442724	-6.79843	0.59012	1.09292
761	mmu-miR-705	Nrgn	0	0	0	0	0	0	0	miR-705/2897	A_54_P2083	A_51_P171832	-0.300983	0.0442724	-6.79843	0.59012	1.09292
762	mmu-miR-705	Nrgn	0	0	0	0	0	0	0	miR-705/2897	A_54_P2083	A_51_P171832	-0.300983	0.0442724	-6.79843	0.59012	1.09292
763	mmu-miR-705	Csrp2	0	0	0	0	0	0	0	miR-705/2897	A_54_P2083	A_51_P300337	-0.300983	0.0442724	-6.79842	0.59012	1.09292
764	mmu-miR-705	Csrp2	0	0	0	0	0	0	0	miR-705/2897	A_54_P2083	A_51_P300337	-0.300983	0.0442724	-6.79842	0.59012	1.09292
765	mmu-miR-705	Csrp2	0	0	0	0	0	0	0	miR-705/2897	A_54_P2083	A_51_P300337	-0.300983	0.0442724	-6.79842	0.59012	1.09292
766	mmu-miR-705	Csrp2	0	0	0	0	0	0	0	miR-705/2897	A_54_P2083	A_51_P300337	-0.300983	0.0442724	-6.79842	0.59012	1.09292
767	mmu-miR-705	Hoxa10	0	0	0	0	0	0	0	miR-705/2897	A_54_P2084	A_51_P466285	-0.301335	0.0443248	-6.79834	0.490335	0.861817
768	mmu-miR-705	Hoxa10	0	0	0	0	0	0	0	miR-705/2897	A_54_P2084	A_51_P466285	-0.301335	0.0443248	-6.79834	0.490335	0.861817
769	mmu-miR-705	Hoxa10	0	0	0	0	0	0	0	miR-705/2897	A_54_P2084	A_51_P466285	-0.301335	0.0443248	-6.79834	0.490335	0.861817
770	mmu-miR-705	Hoxa10	0	0	0	0	0	0	0	miR-705/2897	A_54_P2084	A_51_P466285	-0.301335	0.0443248	-6.79834	0.490335	0.861817
771	mmu-miR-705	Samd14	0	0	0	0	0	0	0	miR-705/2897	A_54_P2082	A_51_P101137	-0.30125	0.0443137	-6.79812	0.554966	0.993467
772	mmu-miR-705	Samd14	0	0	0	0	0	0	0	miR-705/2897	A_54_P2082	A_51_P101137	-0.30125	0.0443137	-6.79812	0.554966	0.993467
773	mmu-miR-705	Samd14	0	0	0	0	0	0	0	miR-705/2897	A_54_P2082	A_51_P101137	-0.30125	0.0443137	-6.79812	0.554966	0.993467
774	mmu-miR-705	Samd14	0	0	0	0	0	0	0	miR-705/2897	A_54_P2082	A_51_P101137	-0.30125	0.0443137	-6.79812	0.554966	0.993467
775	mmu-miR-705	Kctd12	0	0	0	0	0	0	0	miR-705/2897	A_54_P2082	A_51_P371912	-0.301238	0.0443137	-6.79784	0.554966	0.993467
776	mmu-miR-705	Kctd12	0	0	0	0	0	0	0	miR-705/2897	A_54_P2082	A_51_P371912	-0.301238	0.0443137	-6.79784	0.554966	0.993467
777	mmu-miR-705	Kctd12	0	0	0	0	0	0	0	miR-705/2897	A_54_P2082	A_51_P371912	-0.301238	0.0443137	-6.79784	0.554966	0.993467
778	mmu-miR-705	Kctd12	0	0	0	0	0	0	0	miR-705/2897	A_54_P2082	A_51_P371912	-0.301238	0.0443137	-6.79784	0.554966	0.993467
779	mmu-miR-705	Igh-VJ558	0	0	0	0	0	0	0	miR-705/2897	A_54_P2081	A_52_P139027	-0.302488	0.0444981	-6.79778	0.170637	0.303105
780	mmu-miR-705	Igh-VJ558	0	0	0	0	0	0	0	miR-705/2897	A_54_P2081	A_52_P139027	-0.302488	0.0444981	-6.79778	0.170637	0.303105
781	mmu-miR-705	Igh-VJ558	0	0	0	0	0	0	0	miR-705/2897	A_54_P2081	A_52_P139027	-0.302488	0.0444981	-6.79778	0.170637	0.303105
782	mmu-miR-705	Igh-VJ558	0	0	0	0	0	0	0	miR-705/2897	A_54_P2081	A_52_P139027	-0.302488	0.0444981	-6.79778	0.170637	0.303105
783	mmu-miR-705	Il16	0	0	0	0	0	0	0	miR-705/2897	A_54_P2083	A_51_P372702	-0.300951	0.0442724	-6.79771	0.59012	1.09292
784	mmu-miR-705	Il16	0	0	0	0	0	0	0	miR-705/2897	A_54_P2083	A_51_P372702	-0.300951	0.0442724	-6.79771	0.59012	1.09292
785	mmu-miR-705	Il16	0	0	0	0	0	0	0	miR-705/2897	A_54_P2083	A_51_P372702	-0.300951	0.0442724	-6.79771	0.59012	1.09292
786	mmu-miR-705	Il16	0	0	0	0	0	0	0	miR-705/2897	A_54_P2083	A_51_P372702	-0.300951	0.0442724	-6.79771	0.59012	1.09292
787	mmu-miR-705	Slc22a23	0	0	0	0	0	0	0	miR-705/2897	A_54_P2082	A_51_P433843	-0.301229	0.0443137	-6.79765	0.554966	0.993467
788	mmu-miR-705	Slc22a23	0	0	0	0	0	0	0	miR-705/2897	A_54_P2082	A_51_P433843	-0.301229	0.0443137	-6.79765	0.554966	0.993467
789	mmu-miR-705	Slc22a23	0	0	0	0	0	0	0	miR-705/2897	A_54_P2082	A_51_P433843	-0.301229	0.0443137	-6.79765	0.554966	0.993467
790	mmu-miR-705	Slc22a23	0	0	0	0	0	0	0	miR-705/2897	A_54_P2082	A_51_P433843	-0.301229	0.0443137	-6.79765	0.554966	0.993467
791	mmu-miR-705	Slc2a1	0	0	0	0	0	0	0	miR-705/2897	A_54_P2084	A_51_P464738	-0.301304	0.0443248	-6.79765	0.490335	0.861817
792	mmu-miR-705	Slc2a1	0	0	0	0	0	0	0	miR-705/2897	A_54_P2084	A_51_P464738	-0.301304	0.0443248	-6.79765	0.490335	0.861817
793	mmu-miR-705	Slc2a1	0	0	0	0	0	0	0	miR-705/2897	A_54_P2084	A_51_P464738	-0.301304	0.0443248	-6.79765	0.490335	0.861817
794	mmu-miR-705	Slc2a1	0	0	0	0	0	0	0	miR-705/2897	A_54_P2084	A_51_P464738	-0.301304	0.0443248	-6.79765	0.490335	0.861817
795	mmu-miR-705	Gng2	0	0	0	0	0	0	0	miR-705/2897	A_54_P2082	A_52_P263518	-0.301228	0.0443137	-6.79763	0.554966	0.993467
796	mmu-miR-705	Gng2	0	0	0	0	0	0	0	miR-705/2897	A_54_P2082	A_52_P263518	-0.301228	0.0443137	-6.79763	0.554966	0.993467
797	mmu-miR-705	Gng2	0	0	0	0	0	0	0	miR-705/2897	A_54_P2082	A_52_P263518	-0.301228	0.0443137	-6.79763	0.554966	0.993467
798	mmu-miR-705	Gng2	0	0	0	0	0	0	0	miR-705/2897	A_54_P2082	A_52_P263518	-0.301228	0.0443137	-6.79763	0.554966	0.993467
799	mmu-miR-705	Arhgef17	0	0	0	0	0	0	0	miR-705/2897	A_54_P2082	A_52_P482299	-0.30122	0.0443137	-6.79745	0.554966	0.993467
800	mmu-miR-705	Arhgef17	0	0	0	0	0	0	0	miR-705/2897	A_54_P2082	A_52_P482299	-0.30122	0.0443137	-6.79745	0.554966	0.993467
801	mmu-miR-705	Arhgef17	0	0	0	0	0	0	0	miR-705/2897	A_54_P2082	A_52_P482299	-0.30122	0.0443137	-6.79745	0.554966	0.993467
802	mmu-miR-705	Arhgef17	0	0	0	0	0	0	0	miR-705/2897	A_54_P2082	A_52_P482299	-0.30122	0.0443137	-6.79745	0.554966	0.993467
803	mmu-miR-705	Tmem56	0	0	0	0	0	0	0	miR-705/2897	A_54_P2084	A_52_P54261	-0.301295	0.0443248	-6.79745	0.490335	0.861817
804	mmu-miR-705	Tmem56	0	0	0	0	0	0	0	miR-705/2897	A_54_P2084	A_52_P54261	-0.301295	0.0443248	-6.79745	0.490335	0.861817
805	mmu-miR-705	Tmem56	0	0	0	0	0	0	0	miR-705/2897	A_54_P2084	A_52_P54261	-0.301295	0.0443248	-6.79745	0.490335	0.861817
806	mmu-miR-705	Tmem56	0	0	0	0	0	0	0	miR-705/2897	A_54_P2084	A_52_P54261	-0.301295	0.0443248	-6.79745	0.490335	0.861817
807	mmu-miR-705	Mpl	0	0	0	0	0	0	0	miR-705/2897	A_54_P2081	A_51_P341746	-0.302471	0.0444981	-6.7974	0.170637	0.303105
808	mmu-miR-705	Mpl	0	0	0	0	0	0	0	miR-705/2897	A_54_P2081	A_51_P341746	-0.302471	0.0444981	-6.7974	0.170637	0.303105
809	mmu-miR-705	Mpl	0	0	0	0	0	0	0	miR-705/2897	A_54_P2081	A_51_P341746	-0.302471	0.0444981	-6.7974	0.170637	0.303105
810	mmu-miR-705	Mpl	0	0	0	0	0	0	0	miR-705/2897	A_54_P2081	A_51_P341746	-0.302471	0.0444981	-6.7974	0.170637	0.303105
811	mmu-miR-705	Gprasp2	0	0	0	0	0	0	0	miR-705/2897	A_54_P2082	A_51_P362373	-0.301217	0.0443137	-6.79738	0.554966	0.993467
812	mmu-miR-705	Gprasp2	0	0	0	0	0	0	0	miR-705/2897	A_54_P2082	A_51_P362373	-0.301217	0.0443137	-6.79738	0.554966	0.993467
813	mmu-miR-705	Gprasp2	0	0	0	0	0	0	0	miR-705/2897	A_54_P2082	A_51_P362373	-0.301217	0.0443137	-6.79738	0.554966	0.993467
814	mmu-miR-705	Gprasp2	0	0	0	0	0	0	0	miR-705/2897	A_54_P2082	A_51_P362373	-0.301217	0.0443137	-6.79738	0.554966	0.993467
815	mmu-miR-705	Epb4.1l4b	0	0	0	0	0	0	0	miR-705/2897	A_54_P2081	A_52_P286098	-0.302467	0.0444981	-6.79732	0.170637	0.303105
816	mmu-miR-705	Epb4.1l4b	0	0	0	0	0	0	0	miR-705/2897	A_54_P2081	A_52_P286098	-0.302467	0.0444981	-6.79732	0.170637	0.303105
817	mmu-miR-705	Epb4.1l4b	0	0	0	0	0	0	0	miR-705/2897	A_54_P2081	A_52_P286098	-0.302467	0.0444981	-6.79732	0.170637	0.303105
818	mmu-miR-705	Epb4.1l4b	0	0	0	0	0	0	0	miR-705/2897	A_54_P2081	A_52_P286098	-0.302467	0.0444981	-6.79732	0.170637	0.303105
819	mmu-miR-705	Zyx	0	0	0	0	0	0	0	miR-705/2897	A_54_P2082	A_51_P473252	-0.301209	0.0443137	-6.7972	0.554966	0.993467
820	mmu-miR-705	Zyx	0	0	0	0	0	0	0	miR-705/2897	A_54_P2082	A_51_P473252	-0.301209	0.0443137	-6.7972	0.554966	0.993467
821	mmu-miR-705	Zyx	0	0	0	0	0	0	0	miR-705/2897	A_54_P2082	A_51_P473252	-0.301209	0.0443137	-6.7972	0.554966	0.993467
822	mmu-miR-705	Zyx	0	0	0	0	0	0	0	miR-705/2897	A_54_P2082	A_51_P473252	-0.301209	0.0443137	-6.7972	0.554966	0.993467
823	mmu-miR-705	Camkk1	0	0	0	0	0	0	0	miR-705/2897	A_54_P2083	A_51_P208330	-0.300927	0.0442724	-6.79716	0.59012	1.09292
824	mmu-miR-705	Camkk1	0	0	0	0	0	0	0	miR-705/2897	A_54_P2083	A_51_P208330	-0.300927	0.0442724	-6.79716	0.59012	1.09292
825	mmu-miR-705	Camkk1	0	0	0	0	0	0	0	miR-705/2897	A_54_P2083	A_51_P208330	-0.300927	0.0442724	-6.79716	0.59012	1.09292
826	mmu-miR-705	Camkk1	0	0	0	0	0	0	0	miR-705/2897	A_54_P2083	A_51_P208330	-0.300927	0.0442724	-6.79716	0.59012	1.09292
827	mmu-miR-705	Arpp21	0	0	0	0	0	0	0	miR-705/2897	A_54_P2082	A_52_P582732	-0.301207	0.0443137	-6.79714	0.554966	0.993467
828	mmu-miR-705	Arpp21	0	0	0	0	0	0	0	miR-705/2897	A_54_P2082	A_52_P582732	-0.301207	0.0443137	-6.79714	0.554966	0.993467
829	mmu-miR-705	Arpp21	0	0	0	0	0	0	0	miR-705/2897	A_54_P2082	A_52_P582732	-0.301207	0.0443137	-6.79714	0.554966	0.993467
830	mmu-miR-705	Arpp21	0	0	0	0	0	0	0	miR-705/2897	A_54_P2082	A_52_P582732	-0.301207	0.0443137	-6.79714	0.554966	0.993467
831	mmu-miR-705	Coro2a	0	0	0	0	0	0	0	miR-705/2897	A_54_P2084	A_51_P281033	-0.301275	0.0443248	-6.797	0.490335	0.861817
832	mmu-miR-705	Coro2a	0	0	0	0	0	0	0	miR-705/2897	A_54_P2084	A_51_P281033	-0.301275	0.0443248	-6.797	0.490335	0.861817
833	mmu-miR-705	Coro2a	0	0	0	0	0	0	0	miR-705/2897	A_54_P2084	A_51_P281033	-0.301275	0.0443248	-6.797	0.490335	0.861817
834	mmu-miR-705	Coro2a	0	0	0	0	0	0	0	miR-705/2897	A_54_P2084	A_51_P281033	-0.301275	0.0443248	-6.797	0.490335	0.861817
835	mmu-miR-705	Arhgef5	0	0	0	0	0	0	0	miR-705/2897	A_54_P2082	A_51_P313157	-0.301199	0.0443137	-6.79698	0.554966	0.993467
836	mmu-miR-705	Arhgef5	0	0	0	0	0	0	0	miR-705/2897	A_54_P2082	A_51_P313157	-0.301199	0.0443137	-6.79698	0.554966	0.993467
837	mmu-miR-705	Arhgef5	0	0	0	0	0	0	0	miR-705/2897	A_54_P2082	A_51_P313157	-0.301199	0.0443137	-6.79698	0.554966	0.993467
838	mmu-miR-705	Arhgef5	0	0	0	0	0	0	0	miR-705/2897	A_54_P2082	A_51_P313157	-0.301199	0.0443137	-6.79698	0.554966	0.993467
839	mmu-miR-705	“Sept8”	0	0	0	0	0	0	0	miR-705/2897	A_54_P2082	A_51_P271733	-0.301197	0.0443137	-6.79693	0.554966	0.993467
840	mmu-miR-705	“Sept8”	0	0	0	0	0	0	0	miR-705/2897	A_54_P2082	A_51_P271733	-0.301197	0.0443137	-6.79693	0.554966	0.993467
841	mmu-miR-705	“Sept8”	0	0	0	0	0	0	0	miR-705/2897	A_54_P2082	A_51_P271733	-0.301197	0.0443137	-6.79693	0.554966	0.993467
842	mmu-miR-705	“Sept8”	0	0	0	0	0	0	0	miR-705/2897	A_54_P2082	A_51_P271733	-0.301197	0.0443137	-6.79693	0.554966	0.993467
843	mmu-miR-705	Vdr	0	0	0	0	0	0	0	miR-705/2897	A_54_P2083	A_52_P334562	-0.300916	0.0442724	-6.79692	0.59012	1.09292
844	mmu-miR-705	Vdr	0	0	0	0	0	0	0	miR-705/2897	A_54_P2083	A_52_P334562	-0.300916	0.0442724	-6.79692	0.59012	1.09292
845	mmu-miR-705	Vdr	0	0	0	0	0	0	0	miR-705/2897	A_54_P2083	A_52_P334562	-0.300916	0.0442724	-6.79692	0.59012	1.09292
846	mmu-miR-705	Vdr	0	0	0	0	0	0	0	miR-705/2897	A_54_P2083	A_52_P334562	-0.300916	0.0442724	-6.79692	0.59012	1.09292
847	mmu-miR-705	Antxr2	0	0	0	0	0	0	0	miR-705/2897	A_54_P2083	A_51_P142515	-0.300915	0.0442724	-6.7969	0.59012	1.09292
848	mmu-miR-705	Antxr2	0	0	0	0	0	0	0	miR-705/2897	A_54_P2083	A_51_P142515	-0.300915	0.0442724	-6.7969	0.59012	1.09292
849	mmu-miR-705	Antxr2	0	0	0	0	0	0	0	miR-705/2897	A_54_P2083	A_51_P142515	-0.300915	0.0442724	-6.7969	0.59012	1.09292
850	mmu-miR-705	Antxr2	0	0	0	0	0	0	0	miR-705/2897	A_54_P2083	A_51_P142515	-0.300915	0.0442724	-6.7969	0.59012	1.09292
851	mmu-miR-705	Gpsm1	0	0	0	0	0	0	0	miR-705/2897	A_54_P2083	A_51_P386585	-0.300912	0.0442724	-6.79683	0.59012	1.09292
852	mmu-miR-705	Gpsm1	0	0	0	0	0	0	0	miR-705/2897	A_54_P2083	A_51_P386585	-0.300912	0.0442724	-6.79683	0.59012	1.09292
853	mmu-miR-705	Gpsm1	0	0	0	0	0	0	0	miR-705/2897	A_54_P2083	A_51_P386585	-0.300912	0.0442724	-6.79683	0.59012	1.09292
854	mmu-miR-705	Gpsm1	0	0	0	0	0	0	0	miR-705/2897	A_54_P2083	A_51_P386585	-0.300912	0.0442724	-6.79683	0.59012	1.09292
855	mmu-miR-705	Rgs2	0	0	0	0	0	0	0	miR-705/2897	A_54_P2084	A_51_P419768	-0.301253	0.0443248	-6.79648	0.490335	0.861817
856	mmu-miR-705	Rgs2	0	0	0	0	0	0	0	miR-705/2897	A_54_P2084	A_51_P419768	-0.301253	0.0443248	-6.79648	0.490335	0.861817
857	mmu-miR-705	Rgs2	0	0	0	0	0	0	0	miR-705/2897	A_54_P2084	A_51_P419768	-0.301253	0.0443248	-6.79648	0.490335	0.861817
858	mmu-miR-705	Rgs2	0	0	0	0	0	0	0	miR-705/2897	A_54_P2084	A_51_P419768	-0.301253	0.0443248	-6.79648	0.490335	0.861817
859	mmu-miR-705	Phf13	0	0	0	0	0	0	0	miR-705/2897	A_54_P2083	A_51_P446012	-0.300894	0.0442724	-6.79642	0.59012	1.09292
860	mmu-miR-705	Phf13	0	0	0	0	0	0	0	miR-705/2897	A_54_P2083	A_51_P446012	-0.300894	0.0442724	-6.79642	0.59012	1.09292
861	mmu-miR-705	Phf13	0	0	0	0	0	0	0	miR-705/2897	A_54_P2083	A_51_P446012	-0.300894	0.0442724	-6.79642	0.59012	1.09292
862	mmu-miR-705	Phf13	0	0	0	0	0	0	0	miR-705/2897	A_54_P2083	A_51_P446012	-0.300894	0.0442724	-6.79642	0.59012	1.09292
863	mmu-miR-705	Cxxc5	0	0	0	0	0	0	0	miR-705/2897	A_54_P2083	A_51_P234788	-0.300887	0.0442724	-6.79626	0.59012	1.09292
864	mmu-miR-705	Cxxc5	0	0	0	0	0	0	0	miR-705/2897	A_54_P2083	A_51_P234788	-0.300887	0.0442724	-6.79626	0.59012	1.09292
865	mmu-miR-705	Cxxc5	0	0	0	0	0	0	0	miR-705/2897	A_54_P2083	A_51_P234788	-0.300887	0.0442724	-6.79626	0.59012	1.09292
866	mmu-miR-705	Cxxc5	0	0	0	0	0	0	0	miR-705/2897	A_54_P2083	A_51_P234788	-0.300887	0.0442724	-6.79626	0.59012	1.09292
867	mmu-miR-705	Aim1	0	0	0	0	0	0	0	miR-705/2897	A_54_P2082	A_51_P144052	-0.301164	0.0443137	-6.79618	0.554966	0.993467
868	mmu-miR-705	Aim1	0	0	0	0	0	0	0	miR-705/2897	A_54_P2082	A_51_P144052	-0.301164	0.0443137	-6.79618	0.554966	0.993467
869	mmu-miR-705	Aim1	0	0	0	0	0	0	0	miR-705/2897	A_54_P2082	A_51_P144052	-0.301164	0.0443137	-6.79618	0.554966	0.993467
870	mmu-miR-705	Aim1	0	0	0	0	0	0	0	miR-705/2897	A_54_P2082	A_51_P144052	-0.301164	0.0443137	-6.79618	0.554966	0.993467
871	mmu-miR-705	Meis1	0	0	0	0	0	0	0	miR-705/2897	A_54_P2082	A_52_P26195	-0.301151	0.0443137	-6.79588	0.554966	0.993467
872	mmu-miR-705	Meis1	0	0	0	0	0	0	0	miR-705/2897	A_54_P2082	A_52_P26195	-0.301151	0.0443137	-6.79588	0.554966	0.993467
873	mmu-miR-705	Meis1	0	0	0	0	0	0	0	miR-705/2897	A_54_P2082	A_52_P26195	-0.301151	0.0443137	-6.79588	0.554966	0.993467
874	mmu-miR-705	Meis1	0	0	0	0	0	0	0	miR-705/2897	A_54_P2082	A_52_P26195	-0.301151	0.0443137	-6.79588	0.554966	0.993467
875	mmu-miR-705	Gprc5b	0	0	0	0	0	0	0	miR-705/2897	A_54_P2082	A_51_P173709	-0.301139	0.0443137	-6.79563	0.554966	0.993467
876	mmu-miR-705	Gprc5b	0	0	0	0	0	0	0	miR-705/2897	A_54_P2082	A_51_P173709	-0.301139	0.0443137	-6.79563	0.554966	0.993467
877	mmu-miR-705	Gprc5b	0	0	0	0	0	0	0	miR-705/2897	A_54_P2082	A_51_P173709	-0.301139	0.0443137	-6.79563	0.554966	0.993467
878	mmu-miR-705	Gprc5b	0	0	0	0	0	0	0	miR-705/2897	A_54_P2082	A_51_P173709	-0.301139	0.0443137	-6.79563	0.554966	0.993467
879	mmu-miR-705	Gng2	0	0	0	0	0	0	0	miR-705/2897	A_54_P2084	A_52_P263518	-0.301204	0.0443248	-6.79538	0.490335	0.861817
880	mmu-miR-705	Gng2	0	0	0	0	0	0	0	miR-705/2897	A_54_P2084	A_52_P263518	-0.301204	0.0443248	-6.79538	0.490335	0.861817
881	mmu-miR-705	Gng2	0	0	0	0	0	0	0	miR-705/2897	A_54_P2084	A_52_P263518	-0.301204	0.0443248	-6.79538	0.490335	0.861817
882	mmu-miR-705	Gng2	0	0	0	0	0	0	0	miR-705/2897	A_54_P2084	A_52_P263518	-0.301204	0.0443248	-6.79538	0.490335	0.861817
883	mmu-miR-705	Rassf2	0	0	0	0	0	0	0	miR-705/2897	A_54_P2083	A_51_P339023	-0.300845	0.0442724	-6.79532	0.59012	1.09292
884	mmu-miR-705	Rassf2	0	0	0	0	0	0	0	miR-705/2897	A_54_P2083	A_51_P339023	-0.300845	0.0442724	-6.79532	0.59012	1.09292
885	mmu-miR-705	Rassf2	0	0	0	0	0	0	0	miR-705/2897	A_54_P2083	A_51_P339023	-0.300845	0.0442724	-6.79532	0.59012	1.09292
886	mmu-miR-705	Rassf2	0	0	0	0	0	0	0	miR-705/2897	A_54_P2083	A_51_P339023	-0.300845	0.0442724	-6.79532	0.59012	1.09292
887	mmu-miR-705	Gem	0	0	0	0	0	0	0	miR-705/2897	A_54_P2083	A_51_P318192	-0.300842	0.0442724	-6.79524	0.59012	1.09292
888	mmu-miR-705	Gem	0	0	0	0	0	0	0	miR-705/2897	A_54_P2083	A_51_P318192	-0.300842	0.0442724	-6.79524	0.59012	1.09292
889	mmu-miR-705	Gem	0	0	0	0	0	0	0	miR-705/2897	A_54_P2083	A_51_P318192	-0.300842	0.0442724	-6.79524	0.59012	1.09292
890	mmu-miR-705	Gem	0	0	0	0	0	0	0	miR-705/2897	A_54_P2083	A_51_P318192	-0.300842	0.0442724	-6.79524	0.59012	1.09292
891	mmu-miR-705	Arhgef5	0	0	0	0	0	0	0	miR-705/2897	A_54_P2084	A_51_P313157	-0.301196	0.0443248	-6.79521	0.490335	0.861817
892	mmu-miR-705	Arhgef5	0	0	0	0	0	0	0	miR-705/2897	A_54_P2084	A_51_P313157	-0.301196	0.0443248	-6.79521	0.490335	0.861817
893	mmu-miR-705	Arhgef5	0	0	0	0	0	0	0	miR-705/2897	A_54_P2084	A_51_P313157	-0.301196	0.0443248	-6.79521	0.490335	0.861817
894	mmu-miR-705	Arhgef5	0	0	0	0	0	0	0	miR-705/2897	A_54_P2084	A_51_P313157	-0.301196	0.0443248	-6.79521	0.490335	0.861817
895	mmu-miR-705	Slco3a1	0	0	0	0	0	0	0	miR-705/2897	A_54_P2082	A_51_P194415	-0.301116	0.0443137	-6.79509	0.554966	0.993467
896	mmu-miR-705	Slco3a1	0	0	0	0	0	0	0	miR-705/2897	A_54_P2082	A_51_P194415	-0.301116	0.0443137	-6.79509	0.554966	0.993467
897	mmu-miR-705	Slco3a1	0	0	0	0	0	0	0	miR-705/2897	A_54_P2082	A_51_P194415	-0.301116	0.0443137	-6.79509	0.554966	0.993467
898	mmu-miR-705	Slco3a1	0	0	0	0	0	0	0	miR-705/2897	A_54_P2082	A_51_P194415	-0.301116	0.0443137	-6.79509	0.554966	0.993467
899	mmu-miR-705	Slco3a1	0	0	0	0	0	0	0	miR-705/2897	A_54_P2084	A_51_P194415	-0.301185	0.0443248	-6.79495	0.490335	0.861817
900	mmu-miR-705	Slco3a1	0	0	0	0	0	0	0	miR-705/2897	A_54_P2084	A_51_P194415	-0.301185	0.0443248	-6.79495	0.490335	0.861817
901	mmu-miR-705	Slco3a1	0	0	0	0	0	0	0	miR-705/2897	A_54_P2084	A_51_P194415	-0.301185	0.0443248	-6.79495	0.490335	0.861817
902	mmu-miR-705	Slco3a1	0	0	0	0	0	0	0	miR-705/2897	A_54_P2084	A_51_P194415	-0.301185	0.0443248	-6.79495	0.490335	0.861817
903	mmu-miR-705	Rgs2	0	0	0	0	0	0	0	miR-705/2897	A_54_P2083	A_52_P378968	-0.300827	0.0442724	-6.79491	0.59012	1.09292
904	mmu-miR-705	Rgs2	0	0	0	0	0	0	0	miR-705/2897	A_54_P2083	A_52_P378968	-0.300827	0.0442724	-6.79491	0.59012	1.09292
905	mmu-miR-705	Rgs2	0	0	0	0	0	0	0	miR-705/2897	A_54_P2083	A_52_P378968	-0.300827	0.0442724	-6.79491	0.59012	1.09292
906	mmu-miR-705	Rgs2	0	0	0	0	0	0	0	miR-705/2897	A_54_P2083	A_52_P378968	-0.300827	0.0442724	-6.79491	0.59012	1.09292
907	mmu-miR-705	Map4k4	0	0	0	0	0	0	0	miR-705/2897	A_54_P2082	A_51_P439876	-0.301086	0.0443137	-6.79442	0.554966	0.993467
908	mmu-miR-705	Map4k4	0	0	0	0	0	0	0	miR-705/2897	A_54_P2082	A_51_P439876	-0.301086	0.0443137	-6.79442	0.554966	0.993467
909	mmu-miR-705	Map4k4	0	0	0	0	0	0	0	miR-705/2897	A_54_P2082	A_51_P439876	-0.301086	0.0443137	-6.79442	0.554966	0.993467
910	mmu-miR-705	Map4k4	0	0	0	0	0	0	0	miR-705/2897	A_54_P2082	A_51_P439876	-0.301086	0.0443137	-6.79442	0.554966	0.993467
911	mmu-miR-705	Tmem159	0	0	0	0	0	0	0	miR-705/2897	A_54_P2083	A_51_P435348	-0.300793	0.0442724	-6.79413	0.59012	1.09292
912	mmu-miR-705	Tmem159	0	0	0	0	0	0	0	miR-705/2897	A_54_P2083	A_51_P435348	-0.300793	0.0442724	-6.79413	0.59012	1.09292
913	mmu-miR-705	Tmem159	0	0	0	0	0	0	0	miR-705/2897	A_54_P2083	A_51_P435348	-0.300793	0.0442724	-6.79413	0.59012	1.09292
914	mmu-miR-705	Tmem159	0	0	0	0	0	0	0	miR-705/2897	A_54_P2083	A_51_P435348	-0.300793	0.0442724	-6.79413	0.59012	1.09292
915	mmu-miR-705	Tspan33	0	0	0	0	0	0	0	miR-705/2897	A_54_P2084	A_51_P367240	-0.301143	0.0443248	-6.79401	0.490335	0.861817
916	mmu-miR-705	Tspan33	0	0	0	0	0	0	0	miR-705/2897	A_54_P2084	A_51_P367240	-0.301143	0.0443248	-6.79401	0.490335	0.861817
917	mmu-miR-705	Tspan33	0	0	0	0	0	0	0	miR-705/2897	A_54_P2084	A_51_P367240	-0.301143	0.0443248	-6.79401	0.490335	0.861817
918	mmu-miR-705	Tspan33	0	0	0	0	0	0	0	miR-705/2897	A_54_P2084	A_51_P367240	-0.301143	0.0443248	-6.79401	0.490335	0.861817
919	mmu-miR-705	Zfp608	0	0	0	0	0	0	0	miR-705/2897	A_54_P2083	A_51_P382369	-0.300787	0.0442724	-6.79401	0.59012	1.09292
920	mmu-miR-705	Zfp608	0	0	0	0	0	0	0	miR-705/2897	A_54_P2083	A_51_P382369	-0.300787	0.0442724	-6.79401	0.59012	1.09292
921	mmu-miR-705	Zfp608	0	0	0	0	0	0	0	miR-705/2897	A_54_P2083	A_51_P382369	-0.300787	0.0442724	-6.79401	0.59012	1.09292
922	mmu-miR-705	Zfp608	0	0	0	0	0	0	0	miR-705/2897	A_54_P2083	A_51_P382369	-0.300787	0.0442724	-6.79401	0.59012	1.09292
923	mmu-miR-705	Vav3	0	0	0	0	0	0	0	miR-705/2897	A_54_P2084	A_52_P613596	-0.30114	0.0443248	-6.79394	0.490335	0.861817
924	mmu-miR-705	Vav3	0	0	0	0	0	0	0	miR-705/2897	A_54_P2084	A_52_P613596	-0.30114	0.0443248	-6.79394	0.490335	0.861817
925	mmu-miR-705	Vav3	0	0	0	0	0	0	0	miR-705/2897	A_54_P2084	A_52_P613596	-0.30114	0.0443248	-6.79394	0.490335	0.861817
926	mmu-miR-705	Vav3	0	0	0	0	0	0	0	miR-705/2897	A_54_P2084	A_52_P613596	-0.30114	0.0443248	-6.79394	0.490335	0.861817
927	mmu-miR-705	Pdlim2	0	0	0	0	0	0	0	miR-705/2897	A_54_P2083	A_51_P472726	-0.300784	0.0442724	-6.79393	0.59012	1.09292
928	mmu-miR-705	Pdlim2	0	0	0	0	0	0	0	miR-705/2897	A_54_P2083	A_51_P472726	-0.300784	0.0442724	-6.79393	0.59012	1.09292
929	mmu-miR-705	Pdlim2	0	0	0	0	0	0	0	miR-705/2897	A_54_P2083	A_51_P472726	-0.300784	0.0442724	-6.79393	0.59012	1.09292
930	mmu-miR-705	Pdlim2	0	0	0	0	0	0	0	miR-705/2897	A_54_P2083	A_51_P472726	-0.300784	0.0442724	-6.79393	0.59012	1.09292
931	mmu-miR-705	Slc22a23	0	0	0	0	0	0	0	miR-705/2897	A_54_P2084	A_51_P433837	-0.301136	0.0443248	-6.79385	0.490335	0.861817
932	mmu-miR-705	Slc22a23	0	0	0	0	0	0	0	miR-705/2897	A_54_P2084	A_51_P433837	-0.301136	0.0443248	-6.79385	0.490335	0.861817
933	mmu-miR-705	Slc22a23	0	0	0	0	0	0	0	miR-705/2897	A_54_P2084	A_51_P433837	-0.301136	0.0443248	-6.79385	0.490335	0.861817
934	mmu-miR-705	Slc22a23	0	0	0	0	0	0	0	miR-705/2897	A_54_P2084	A_51_P433837	-0.301136	0.0443248	-6.79385	0.490335	0.861817
935	mmu-miR-705	5031439G07Rik	0	0	0	0	0	0	0	miR-705/2897	A_54_P2082	A_52_P43727	-0.301059	0.0443137	-6.7938	0.554966	0.993467
936	mmu-miR-705	5031439G07Rik	0	0	0	0	0	0	0	miR-705/2897	A_54_P2082	A_52_P43727	-0.301059	0.0443137	-6.7938	0.554966	0.993467
937	mmu-miR-705	5031439G07Rik	0	0	0	0	0	0	0	miR-705/2897	A_54_P2082	A_52_P43727	-0.301059	0.0443137	-6.7938	0.554966	0.993467
938	mmu-miR-705	5031439G07Rik	0	0	0	0	0	0	0	miR-705/2897	A_54_P2082	A_52_P43727	-0.301059	0.0443137	-6.7938	0.554966	0.993467
939	mmu-miR-705	Vav3	0	0	0	0	0	0	0	miR-705/2897	A_54_P2082	A_52_P613596	-0.301053	0.0443137	-6.79368	0.554966	0.993467
940	mmu-miR-705	Vav3	0	0	0	0	0	0	0	miR-705/2897	A_54_P2082	A_52_P613596	-0.301053	0.0443137	-6.79368	0.554966	0.993467
941	mmu-miR-705	Vav3	0	0	0	0	0	0	0	miR-705/2897	A_54_P2082	A_52_P613596	-0.301053	0.0443137	-6.79368	0.554966	0.993467
942	mmu-miR-705	Vav3	0	0	0	0	0	0	0	miR-705/2897	A_54_P2082	A_52_P613596	-0.301053	0.0443137	-6.79368	0.554966	0.993467
943	mmu-miR-705	Kctd12	0	0	0	0	0	0	0	miR-705/2897	A_54_P2084	A_51_P371912	-0.301127	0.0443248	-6.79364	0.490335	0.861817
944	mmu-miR-705	Kctd12	0	0	0	0	0	0	0	miR-705/2897	A_54_P2084	A_51_P371912	-0.301127	0.0443248	-6.79364	0.490335	0.861817
945	mmu-miR-705	Kctd12	0	0	0	0	0	0	0	miR-705/2897	A_54_P2084	A_51_P371912	-0.301127	0.0443248	-6.79364	0.490335	0.861817
946	mmu-miR-705	Kctd12	0	0	0	0	0	0	0	miR-705/2897	A_54_P2084	A_51_P371912	-0.301127	0.0443248	-6.79364	0.490335	0.861817
947	mmu-miR-705	Gprasp2	0	0	0	0	0	0	0	miR-705/2897	A_54_P2084	A_51_P362373	-0.301125	0.0443248	-6.79361	0.490335	0.861817
948	mmu-miR-705	Gprasp2	0	0	0	0	0	0	0	miR-705/2897	A_54_P2084	A_51_P362373	-0.301125	0.0443248	-6.79361	0.490335	0.861817
949	mmu-miR-705	Gprasp2	0	0	0	0	0	0	0	miR-705/2897	A_54_P2084	A_51_P362373	-0.301125	0.0443248	-6.79361	0.490335	0.861817
950	mmu-miR-705	Gprasp2	0	0	0	0	0	0	0	miR-705/2897	A_54_P2084	A_51_P362373	-0.301125	0.0443248	-6.79361	0.490335	0.861817
951	mmu-miR-705	Ahnak	0	0	0	0	0	0	0	miR-705/2897	A_54_P2084	A_52_P263095	-0.301125	0.0443248	-6.79361	0.490335	0.861817
952	mmu-miR-705	Ahnak	0	0	0	0	0	0	0	miR-705/2897	A_54_P2084	A_52_P263095	-0.301125	0.0443248	-6.79361	0.490335	0.861817
953	mmu-miR-705	Ahnak	0	0	0	0	0	0	0	miR-705/2897	A_54_P2084	A_52_P263095	-0.301125	0.0443248	-6.79361	0.490335	0.861817
954	mmu-miR-705	Ahnak	0	0	0	0	0	0	0	miR-705/2897	A_54_P2084	A_52_P263095	-0.301125	0.0443248	-6.79361	0.490335	0.861817
955	mmu-miR-705	Arhgef17	0	0	0	0	0	0	0	miR-705/2897	A_54_P2084	A_52_P482299	-0.301121	0.0443248	-6.7935	0.490335	0.861817
956	mmu-miR-705	Arhgef17	0	0	0	0	0	0	0	miR-705/2897	A_54_P2084	A_52_P482299	-0.301121	0.0443248	-6.7935	0.490335	0.861817
957	mmu-miR-705	Arhgef17	0	0	0	0	0	0	0	miR-705/2897	A_54_P2084	A_52_P482299	-0.301121	0.0443248	-6.7935	0.490335	0.861817
958	mmu-miR-705	Arhgef17	0	0	0	0	0	0	0	miR-705/2897	A_54_P2084	A_52_P482299	-0.301121	0.0443248	-6.7935	0.490335	0.861817
959	mmu-miR-705	Klf2	0	0	0	0	0	0	0	miR-705/2897	A_54_P2081	A_51_P144264	-0.302291	0.0444981	-6.79335	0.170637	0.303105
960	mmu-miR-705	Klf2	0	0	0	0	0	0	0	miR-705/2897	A_54_P2081	A_51_P144264	-0.302291	0.0444981	-6.79335	0.170637	0.303105
961	mmu-miR-705	Klf2	0	0	0	0	0	0	0	miR-705/2897	A_54_P2081	A_51_P144264	-0.302291	0.0444981	-6.79335	0.170637	0.303105
962	mmu-miR-705	Klf2	0	0	0	0	0	0	0	miR-705/2897	A_54_P2081	A_51_P144264	-0.302291	0.0444981	-6.79335	0.170637	0.303105
963	mmu-miR-705	Rassf4	0	0	0	0	0	0	0	miR-705/2897	A_54_P2084	A_52_P157150	-0.301113	0.0443248	-6.79333	0.490335	0.861817
964	mmu-miR-705	Rassf4	0	0	0	0	0	0	0	miR-705/2897	A_54_P2084	A_52_P157150	-0.301113	0.0443248	-6.79333	0.490335	0.861817
965	mmu-miR-705	Rassf4	0	0	0	0	0	0	0	miR-705/2897	A_54_P2084	A_52_P157150	-0.301113	0.0443248	-6.79333	0.490335	0.861817
966	mmu-miR-705	Rassf4	0	0	0	0	0	0	0	miR-705/2897	A_54_P2084	A_52_P157150	-0.301113	0.0443248	-6.79333	0.490335	0.861817
967	mmu-miR-705	Zyx	0	0	0	0	0	0	0	miR-705/2897	A_54_P2084	A_51_P473252	-0.301111	0.0443248	-6.79328	0.490335	0.861817
968	mmu-miR-705	Zyx	0	0	0	0	0	0	0	miR-705/2897	A_54_P2084	A_51_P473252	-0.301111	0.0443248	-6.79328	0.490335	0.861817
969	mmu-miR-705	Zyx	0	0	0	0	0	0	0	miR-705/2897	A_54_P2084	A_51_P473252	-0.301111	0.0443248	-6.79328	0.490335	0.861817
970	mmu-miR-705	Zyx	0	0	0	0	0	0	0	miR-705/2897	A_54_P2084	A_51_P473252	-0.301111	0.0443248	-6.79328	0.490335	0.861817
971	mmu-miR-705	Notch1	0	0	0	0	0	0	0	miR-705/2897	A_54_P2083	A_51_P508510	-0.300753	0.0442724	-6.79323	0.59012	1.09292
972	mmu-miR-705	Notch1	0	0	0	0	0	0	0	miR-705/2897	A_54_P2083	A_51_P508510	-0.300753	0.0442724	-6.79323	0.59012	1.09292
973	mmu-miR-705	Notch1	0	0	0	0	0	0	0	miR-705/2897	A_54_P2083	A_51_P508510	-0.300753	0.0442724	-6.79323	0.59012	1.09292
974	mmu-miR-705	Notch1	0	0	0	0	0	0	0	miR-705/2897	A_54_P2083	A_51_P508510	-0.300753	0.0442724	-6.79323	0.59012	1.09292
975	mmu-miR-705	Rgs3	0	0	0	0	0	0	0	miR-705/2897	A_54_P2083	A_51_P211980	-0.300743	0.0442724	-6.79301	0.59012	1.09292
976	mmu-miR-705	Rgs3	0	0	0	0	0	0	0	miR-705/2897	A_54_P2083	A_51_P211980	-0.300743	0.0442724	-6.79301	0.59012	1.09292
977	mmu-miR-705	Rgs3	0	0	0	0	0	0	0	miR-705/2897	A_54_P2083	A_51_P211980	-0.300743	0.0442724	-6.79301	0.59012	1.09292
978	mmu-miR-705	Rgs3	0	0	0	0	0	0	0	miR-705/2897	A_54_P2083	A_51_P211980	-0.300743	0.0442724	-6.79301	0.59012	1.09292
979	mmu-miR-705	Tsc22d1	0	0	0	0	0	0	0	miR-705/2897	A_54_P2083	A_51_P341918	-0.300737	0.0442724	-6.79287	0.59012	1.09292
980	mmu-miR-705	Tsc22d1	0	0	0	0	0	0	0	miR-705/2897	A_54_P2083	A_51_P341918	-0.300737	0.0442724	-6.79287	0.59012	1.09292
981	mmu-miR-705	Tsc22d1	0	0	0	0	0	0	0	miR-705/2897	A_54_P2083	A_51_P341918	-0.300737	0.0442724	-6.79287	0.59012	1.09292
982	mmu-miR-705	Tsc22d1	0	0	0	0	0	0	0	miR-705/2897	A_54_P2083	A_51_P341918	-0.300737	0.0442724	-6.79287	0.59012	1.09292
983	mmu-miR-705	Samd14	0	0	0	0	0	0	0	miR-705/2897	A_54_P2084	A_51_P101137	-0.30109	0.0443248	-6.79283	0.490335	0.861817
984	mmu-miR-705	Samd14	0	0	0	0	0	0	0	miR-705/2897	A_54_P2084	A_51_P101137	-0.30109	0.0443248	-6.79283	0.490335	0.861817
985	mmu-miR-705	Samd14	0	0	0	0	0	0	0	miR-705/2897	A_54_P2084	A_51_P101137	-0.30109	0.0443248	-6.79283	0.490335	0.861817
986	mmu-miR-705	Samd14	0	0	0	0	0	0	0	miR-705/2897	A_54_P2084	A_51_P101137	-0.30109	0.0443248	-6.79283	0.490335	0.861817
987	mmu-miR-705	Elk3	0	0	0	0	0	0	0	miR-705/2897	A_54_P2082	A_52_P627357	-0.301014	0.0443137	-6.7928	0.554966	0.993467
988	mmu-miR-705	Elk3	0	0	0	0	0	0	0	miR-705/2897	A_54_P2082	A_52_P627357	-0.301014	0.0443137	-6.7928	0.554966	0.993467
989	mmu-miR-705	Elk3	0	0	0	0	0	0	0	miR-705/2897	A_54_P2082	A_52_P627357	-0.301014	0.0443137	-6.7928	0.554966	0.993467
990	mmu-miR-705	Elk3	0	0	0	0	0	0	0	miR-705/2897	A_54_P2082	A_52_P627357	-0.301014	0.0443137	-6.7928	0.554966	0.993467
991	mmu-miR-705	Arpp21	0	0	0	0	0	0	0	miR-705/2897	A_54_P2084	A_52_P582732	-0.301082	0.0443248	-6.79263	0.490335	0.861817
992	mmu-miR-705	Arpp21	0	0	0	0	0	0	0	miR-705/2897	A_54_P2084	A_52_P582732	-0.301082	0.0443248	-6.79263	0.490335	0.861817
993	mmu-miR-705	Arpp21	0	0	0	0	0	0	0	miR-705/2897	A_54_P2084	A_52_P582732	-0.301082	0.0443248	-6.79263	0.490335	0.861817
994	mmu-miR-705	Arpp21	0	0	0	0	0	0	0	miR-705/2897	A_54_P2084	A_52_P582732	-0.301082	0.0443248	-6.79263	0.490335	0.861817
995	mmu-miR-705	Unc5a	0	0	0	0	0	0	0	miR-705/2897	A_54_P2083	A_52_P541095	-0.300724	0.0442724	-6.79258	0.59012	1.09292
996	mmu-miR-705	Unc5a	0	0	0	0	0	0	0	miR-705/2897	A_54_P2083	A_52_P541095	-0.300724	0.0442724	-6.79258	0.59012	1.09292
997	mmu-miR-705	Unc5a	0	0	0	0	0	0	0	miR-705/2897	A_54_P2083	A_52_P541095	-0.300724	0.0442724	-6.79258	0.59012	1.09292
998	mmu-miR-705	Unc5a	0	0	0	0	0	0	0	miR-705/2897	A_54_P2083	A_52_P541095	-0.300724	0.0442724	-6.79258	0.59012	1.09292
999	mmu-miR-705	Slc22a23	0	0	0	0	0	0	0	miR-705/2897	A_54_P2084	A_51_P433843	-0.301079	0.0443248	-6.79256	0.490335	0.861817
1000	mmu-miR-705	Slc22a23	0	0	0	0	0	0	0	miR-705/2897	A_54_P2084	A_51_P433843	-0.301079	0.0443248	-6.79256	0.490335	0.861817
1001	mmu-miR-705	Slc22a23	0	0	0	0	0	0	0	miR-705/2897	A_54_P2084	A_51_P433843	-0.301079	0.0443248	-6.79256	0.490335	0.861817
1002	mmu-miR-705	Slc22a23	0	0	0	0	0	0	0	miR-705/2897	A_54_P2084	A_51_P433843	-0.301079	0.0443248	-6.79256	0.490335	0.861817
1003	mmu-miR-705	Sash1	0	0	0	0	0	0	0	miR-705/2897	A_54_P2083	A_52_P649224	-0.300719	0.0442724	-6.79246	0.59012	1.09292
1004	mmu-miR-705	Sash1	0	0	0	0	0	0	0	miR-705/2897	A_54_P2083	A_52_P649224	-0.300719	0.0442724	-6.79246	0.59012	1.09292
1005	mmu-miR-705	Sash1	0	0	0	0	0	0	0	miR-705/2897	A_54_P2083	A_52_P649224	-0.300719	0.0442724	-6.79246	0.59012	1.09292
1006	mmu-miR-705	Sash1	0	0	0	0	0	0	0	miR-705/2897	A_54_P2083	A_52_P649224	-0.300719	0.0442724	-6.79246	0.59012	1.09292
1007	mmu-miR-705	Elk3	0	0	0	0	0	0	0	miR-705/2897	A_54_P2082	A_51_P120674	-0.300991	0.0443137	-6.79227	0.554966	0.993467
1008	mmu-miR-705	Elk3	0	0	0	0	0	0	0	miR-705/2897	A_54_P2082	A_51_P120674	-0.300991	0.0443137	-6.79227	0.554966	0.993467
1009	mmu-miR-705	Elk3	0	0	0	0	0	0	0	miR-705/2897	A_54_P2082	A_51_P120674	-0.300991	0.0443137	-6.79227	0.554966	0.993467
1010	mmu-miR-705	Elk3	0	0	0	0	0	0	0	miR-705/2897	A_54_P2082	A_51_P120674	-0.300991	0.0443137	-6.79227	0.554966	0.993467
1011	mmu-miR-705	Aim1	0	0	0	0	0	0	0	miR-705/2897	A_54_P2084	A_51_P144052	-0.301065	0.0443248	-6.79226	0.490335	0.861817
1012	mmu-miR-705	Aim1	0	0	0	0	0	0	0	miR-705/2897	A_54_P2084	A_51_P144052	-0.301065	0.0443248	-6.79226	0.490335	0.861817
1013	mmu-miR-705	Aim1	0	0	0	0	0	0	0	miR-705/2897	A_54_P2084	A_51_P144052	-0.301065	0.0443248	-6.79226	0.490335	0.861817
1014	mmu-miR-705	Aim1	0	0	0	0	0	0	0	miR-705/2897	A_54_P2084	A_51_P144052	-0.301065	0.0443248	-6.79226	0.490335	0.861817
1015	mmu-miR-705	Nrgn	0	0	0	0	0	0	0	miR-705/2897	A_54_P2082	A_51_P171832	-0.300976	0.0443137	-6.79193	0.554966	0.993467
1016	mmu-miR-705	Nrgn	0	0	0	0	0	0	0	miR-705/2897	A_54_P2082	A_51_P171832	-0.300976	0.0443137	-6.79193	0.554966	0.993467
1017	mmu-miR-705	Nrgn	0	0	0	0	0	0	0	miR-705/2897	A_54_P2082	A_51_P171832	-0.300976	0.0443137	-6.79193	0.554966	0.993467
1018	mmu-miR-705	Nrgn	0	0	0	0	0	0	0	miR-705/2897	A_54_P2082	A_51_P171832	-0.300976	0.0443137	-6.79193	0.554966	0.993467
1019	mmu-miR-705	Dusp6	0	0	0	0	0	0	0	miR-705/2897	A_54_P2083	A_51_P502614	-0.300687	0.0442724	-6.79175	0.59012	1.09292
1020	mmu-miR-705	Dusp6	0	0	0	0	0	0	0	miR-705/2897	A_54_P2083	A_51_P502614	-0.300687	0.0442724	-6.79175	0.59012	1.09292
1021	mmu-miR-705	Dusp6	0	0	0	0	0	0	0	miR-705/2897	A_54_P2083	A_51_P502614	-0.300687	0.0442724	-6.79175	0.59012	1.09292
1022	mmu-miR-705	Dusp6	0	0	0	0	0	0	0	miR-705/2897	A_54_P2083	A_51_P502614	-0.300687	0.0442724	-6.79175	0.59012	1.09292
1023	mmu-miR-705	Bace1	0	0	0	0	0	0	0	miR-705/2897	A_54_P2083	A_51_P167971	-0.300681	0.0442724	-6.79161	0.59012	1.09292
1024	mmu-miR-705	Bace1	0	0	0	0	0	0	0	miR-705/2897	A_54_P2083	A_51_P167971	-0.300681	0.0442724	-6.79161	0.59012	1.09292
1025	mmu-miR-705	Bace1	0	0	0	0	0	0	0	miR-705/2897	A_54_P2083	A_51_P167971	-0.300681	0.0442724	-6.79161	0.59012	1.09292
1026	mmu-miR-705	Bace1	0	0	0	0	0	0	0	miR-705/2897	A_54_P2083	A_51_P167971	-0.300681	0.0442724	-6.79161	0.59012	1.09292
1027	mmu-miR-705	Meis1	0	0	0	0	0	0	0	miR-705/2897	A_54_P2084	A_52_P26195	-0.30103	0.0443248	-6.79145	0.490335	0.861817
1028	mmu-miR-705	Meis1	0	0	0	0	0	0	0	miR-705/2897	A_54_P2084	A_52_P26195	-0.30103	0.0443248	-6.79145	0.490335	0.861817
1029	mmu-miR-705	Meis1	0	0	0	0	0	0	0	miR-705/2897	A_54_P2084	A_52_P26195	-0.30103	0.0443248	-6.79145	0.490335	0.861817
1030	mmu-miR-705	Meis1	0	0	0	0	0	0	0	miR-705/2897	A_54_P2084	A_52_P26195	-0.30103	0.0443248	-6.79145	0.490335	0.861817
1031	mmu-miR-705	Rassf4	0	0	0	0	0	0	0	miR-705/2897	A_54_P2082	A_52_P157150	-0.300952	0.0443137	-6.7914	0.554966	0.993467
1032	mmu-miR-705	Rassf4	0	0	0	0	0	0	0	miR-705/2897	A_54_P2082	A_52_P157150	-0.300952	0.0443137	-6.7914	0.554966	0.993467
1033	mmu-miR-705	Rassf4	0	0	0	0	0	0	0	miR-705/2897	A_54_P2082	A_52_P157150	-0.300952	0.0443137	-6.7914	0.554966	0.993467
1034	mmu-miR-705	Rassf4	0	0	0	0	0	0	0	miR-705/2897	A_54_P2082	A_52_P157150	-0.300952	0.0443137	-6.7914	0.554966	0.993467
1035	mmu-miR-705	Cd69	0	0	0	0	0	0	0	miR-705/2897	A_54_P2083	A_51_P181286	-0.300669	0.0442724	-6.79133	0.59012	1.09292
1036	mmu-miR-705	Cd69	0	0	0	0	0	0	0	miR-705/2897	A_54_P2083	A_51_P181286	-0.300669	0.0442724	-6.79133	0.59012	1.09292
1037	mmu-miR-705	Cd69	0	0	0	0	0	0	0	miR-705/2897	A_54_P2083	A_51_P181286	-0.300669	0.0442724	-6.79133	0.59012	1.09292
1038	mmu-miR-705	Cd69	0	0	0	0	0	0	0	miR-705/2897	A_54_P2083	A_51_P181286	-0.300669	0.0442724	-6.79133	0.59012	1.09292
1039	mmu-miR-705	Gprc5b	0	0	0	0	0	0	0	miR-705/2897	A_54_P2084	A_51_P173709	-0.301023	0.0443248	-6.7913	0.490335	0.861817
1040	mmu-miR-705	Gprc5b	0	0	0	0	0	0	0	miR-705/2897	A_54_P2084	A_51_P173709	-0.301023	0.0443248	-6.7913	0.490335	0.861817
1041	mmu-miR-705	Gprc5b	0	0	0	0	0	0	0	miR-705/2897	A_54_P2084	A_51_P173709	-0.301023	0.0443248	-6.7913	0.490335	0.861817
1042	mmu-miR-705	Gprc5b	0	0	0	0	0	0	0	miR-705/2897	A_54_P2084	A_51_P173709	-0.301023	0.0443248	-6.7913	0.490335	0.861817
1043	mmu-miR-705	Ptpn13	0	0	0	0	0	0	0	miR-705/2897	A_54_P2082	A_51_P455208	-0.300945	0.0443137	-6.79124	0.554966	0.993467
1044	mmu-miR-705	Ptpn13	0	0	0	0	0	0	0	miR-705/2897	A_54_P2082	A_51_P455208	-0.300945	0.0443137	-6.79124	0.554966	0.993467
1045	mmu-miR-705	Ptpn13	0	0	0	0	0	0	0	miR-705/2897	A_54_P2082	A_51_P455208	-0.300945	0.0443137	-6.79124	0.554966	0.993467
1046	mmu-miR-705	Ptpn13	0	0	0	0	0	0	0	miR-705/2897	A_54_P2082	A_51_P455208	-0.300945	0.0443137	-6.79124	0.554966	0.993467
1047	mmu-miR-705	Slc4a8	0	0	0	0	0	0	0	miR-705/2897	A_54_P2083	A_51_P199974	-0.300665	0.0442724	-6.79124	0.59012	1.09292
1048	mmu-miR-705	Slc4a8	0	0	0	0	0	0	0	miR-705/2897	A_54_P2083	A_51_P199974	-0.300665	0.0442724	-6.79124	0.59012	1.09292
1049	mmu-miR-705	Slc4a8	0	0	0	0	0	0	0	miR-705/2897	A_54_P2083	A_51_P199974	-0.300665	0.0442724	-6.79124	0.59012	1.09292
1050	mmu-miR-705	Slc4a8	0	0	0	0	0	0	0	miR-705/2897	A_54_P2083	A_51_P199974	-0.300665	0.0442724	-6.79124	0.59012	1.09292
1051	mmu-miR-705	Map3k14	0	0	0	0	0	0	0	miR-705/2897	A_54_P2083	A_52_P364130	-0.300661	0.0442724	-6.79116	0.59012	1.09292
1052	mmu-miR-705	Map3k14	0	0	0	0	0	0	0	miR-705/2897	A_54_P2083	A_52_P364130	-0.300661	0.0442724	-6.79116	0.59012	1.09292
1053	mmu-miR-705	Map3k14	0	0	0	0	0	0	0	miR-705/2897	A_54_P2083	A_52_P364130	-0.300661	0.0442724	-6.79116	0.59012	1.09292
1054	mmu-miR-705	Map3k14	0	0	0	0	0	0	0	miR-705/2897	A_54_P2083	A_52_P364130	-0.300661	0.0442724	-6.79116	0.59012	1.09292
1055	mmu-miR-705	“Sept8”	0	0	0	0	0	0	0	miR-705/2897	A_54_P2084	A_51_P271733	-0.301015	0.0443248	-6.79113	0.490335	0.861817
1056	mmu-miR-705	“Sept8”	0	0	0	0	0	0	0	miR-705/2897	A_54_P2084	A_51_P271733	-0.301015	0.0443248	-6.79113	0.490335	0.861817
1057	mmu-miR-705	“Sept8”	0	0	0	0	0	0	0	miR-705/2897	A_54_P2084	A_51_P271733	-0.301015	0.0443248	-6.79113	0.490335	0.861817
1058	mmu-miR-705	“Sept8”	0	0	0	0	0	0	0	miR-705/2897	A_54_P2084	A_51_P271733	-0.301015	0.0443248	-6.79113	0.490335	0.861817
1059	mmu-miR-705	Lass6	0	0	0	0	0	0	0	miR-705/2897	A_54_P2084	A_52_P323111	-0.301014	0.0443248	-6.79111	0.490335	0.861817
1060	mmu-miR-705	Lass6	0	0	0	0	0	0	0	miR-705/2897	A_54_P2084	A_52_P323111	-0.301014	0.0443248	-6.79111	0.490335	0.861817
1061	mmu-miR-705	Lass6	0	0	0	0	0	0	0	miR-705/2897	A_54_P2084	A_52_P323111	-0.301014	0.0443248	-6.79111	0.490335	0.861817
1062	mmu-miR-705	Lass6	0	0	0	0	0	0	0	miR-705/2897	A_54_P2084	A_52_P323111	-0.301014	0.0443248	-6.79111	0.490335	0.861817
1063	mmu-miR-705	Micall1	0	0	0	0	0	0	0	miR-705/2897	A_54_P2082	A_51_P242414	-0.300939	0.0443137	-6.79111	0.554966	0.993467
1064	mmu-miR-705	Micall1	0	0	0	0	0	0	0	miR-705/2897	A_54_P2082	A_51_P242414	-0.300939	0.0443137	-6.79111	0.554966	0.993467
1065	mmu-miR-705	Micall1	0	0	0	0	0	0	0	miR-705/2897	A_54_P2082	A_51_P242414	-0.300939	0.0443137	-6.79111	0.554966	0.993467
1066	mmu-miR-705	Micall1	0	0	0	0	0	0	0	miR-705/2897	A_54_P2082	A_51_P242414	-0.300939	0.0443137	-6.79111	0.554966	0.993467
1067	mmu-miR-705	Myct1	0	0	0	0	0	0	0	miR-705/2897	A_54_P2081	A_52_P13389	-0.302182	0.0444981	-6.79089	0.170637	0.303105
1068	mmu-miR-705	Myct1	0	0	0	0	0	0	0	miR-705/2897	A_54_P2081	A_52_P13389	-0.302182	0.0444981	-6.79089	0.170637	0.303105
1069	mmu-miR-705	Myct1	0	0	0	0	0	0	0	miR-705/2897	A_54_P2081	A_52_P13389	-0.302182	0.0444981	-6.79089	0.170637	0.303105
1070	mmu-miR-705	Myct1	0	0	0	0	0	0	0	miR-705/2897	A_54_P2081	A_52_P13389	-0.302182	0.0444981	-6.79089	0.170637	0.303105
1071	mmu-miR-705	Zfp516	0	0	0	0	0	0	0	miR-705/2897	A_54_P2083	A_52_P244030	-0.300649	0.0442724	-6.79088	0.59012	1.09292
1072	mmu-miR-705	Zfp516	0	0	0	0	0	0	0	miR-705/2897	A_54_P2083	A_52_P244030	-0.300649	0.0442724	-6.79088	0.59012	1.09292
1073	mmu-miR-705	Zfp516	0	0	0	0	0	0	0	miR-705/2897	A_54_P2083	A_52_P244030	-0.300649	0.0442724	-6.79088	0.59012	1.09292
1074	mmu-miR-705	Zfp516	0	0	0	0	0	0	0	miR-705/2897	A_54_P2083	A_52_P244030	-0.300649	0.0442724	-6.79088	0.59012	1.09292
1075	mmu-miR-705	Arhgef3	0	0	0	0	0	0	0	miR-705/2897	A_54_P2083	A_52_P577205	-0.300643	0.0442724	-6.79076	0.59012	1.09292
1076	mmu-miR-705	Arhgef3	0	0	0	0	0	0	0	miR-705/2897	A_54_P2083	A_52_P577205	-0.300643	0.0442724	-6.79076	0.59012	1.09292
1077	mmu-miR-705	Arhgef3	0	0	0	0	0	0	0	miR-705/2897	A_54_P2083	A_52_P577205	-0.300643	0.0442724	-6.79076	0.59012	1.09292
1078	mmu-miR-705	Arhgef3	0	0	0	0	0	0	0	miR-705/2897	A_54_P2083	A_52_P577205	-0.300643	0.0442724	-6.79076	0.59012	1.09292
1079	mmu-miR-705	Leprel2	0	0	0	0	0	0	0	miR-705/2897	A_54_P2082	A_51_P149699	-0.300923	0.0443137	-6.79075	0.554966	0.993467
1080	mmu-miR-705	Leprel2	0	0	0	0	0	0	0	miR-705/2897	A_54_P2082	A_51_P149699	-0.300923	0.0443137	-6.79075	0.554966	0.993467
1081	mmu-miR-705	Leprel2	0	0	0	0	0	0	0	miR-705/2897	A_54_P2082	A_51_P149699	-0.300923	0.0443137	-6.79075	0.554966	0.993467
1082	mmu-miR-705	Leprel2	0	0	0	0	0	0	0	miR-705/2897	A_54_P2082	A_51_P149699	-0.300923	0.0443137	-6.79075	0.554966	0.993467
1083	mmu-miR-705	Reln	0	0	0	0	0	0	0	miR-705/2897	A_54_P2083	A_51_P365369	-0.300643	0.0442724	-6.79074	0.59012	1.09292
1084	mmu-miR-705	Reln	0	0	0	0	0	0	0	miR-705/2897	A_54_P2083	A_51_P365369	-0.300643	0.0442724	-6.79074	0.59012	1.09292
1085	mmu-miR-705	Reln	0	0	0	0	0	0	0	miR-705/2897	A_54_P2083	A_51_P365369	-0.300643	0.0442724	-6.79074	0.59012	1.09292
1086	mmu-miR-705	Reln	0	0	0	0	0	0	0	miR-705/2897	A_54_P2083	A_51_P365369	-0.300643	0.0442724	-6.79074	0.59012	1.09292
1087	mmu-miR-705	Pdgfrb	0	0	0	0	0	0	0	miR-705/2897	A_54_P2083	A_51_P150964	-0.300635	0.0442724	-6.79058	0.59012	1.09292
1088	mmu-miR-705	Pdgfrb	0	0	0	0	0	0	0	miR-705/2897	A_54_P2083	A_51_P150964	-0.300635	0.0442724	-6.79058	0.59012	1.09292
1089	mmu-miR-705	Pdgfrb	0	0	0	0	0	0	0	miR-705/2897	A_54_P2083	A_51_P150964	-0.300635	0.0442724	-6.79058	0.59012	1.09292
1090	mmu-miR-705	Pdgfrb	0	0	0	0	0	0	0	miR-705/2897	A_54_P2083	A_51_P150964	-0.300635	0.0442724	-6.79058	0.59012	1.09292
1091	mmu-miR-705	Arhgef3	0	0	0	0	0	0	0	miR-705/2897	A_54_P2083	A_51_P380337	-0.300634	0.0442724	-6.79054	0.59012	1.09292
1092	mmu-miR-705	Arhgef3	0	0	0	0	0	0	0	miR-705/2897	A_54_P2083	A_51_P380337	-0.300634	0.0442724	-6.79054	0.59012	1.09292
1093	mmu-miR-705	Arhgef3	0	0	0	0	0	0	0	miR-705/2897	A_54_P2083	A_51_P380337	-0.300634	0.0442724	-6.79054	0.59012	1.09292
1094	mmu-miR-705	Arhgef3	0	0	0	0	0	0	0	miR-705/2897	A_54_P2083	A_51_P380337	-0.300634	0.0442724	-6.79054	0.59012	1.09292
1095	mmu-miR-705	Map4k4	0	0	0	0	0	0	0	miR-705/2897	A_54_P2084	A_51_P439876	-0.300982	0.0443248	-6.79038	0.490335	0.861817
1096	mmu-miR-705	Map4k4	0	0	0	0	0	0	0	miR-705/2897	A_54_P2084	A_51_P439876	-0.300982	0.0443248	-6.79038	0.490335	0.861817
1097	mmu-miR-705	Map4k4	0	0	0	0	0	0	0	miR-705/2897	A_54_P2084	A_51_P439876	-0.300982	0.0443248	-6.79038	0.490335	0.861817
1098	mmu-miR-705	Map4k4	0	0	0	0	0	0	0	miR-705/2897	A_54_P2084	A_51_P439876	-0.300982	0.0443248	-6.79038	0.490335	0.861817
1099	mmu-miR-705	5031439G07Rik	0	0	0	0	0	0	0	miR-705/2897	A_54_P2084	A_52_P43727	-0.30098	0.0443248	-6.79033	0.490335	0.861817
1100	mmu-miR-705	5031439G07Rik	0	0	0	0	0	0	0	miR-705/2897	A_54_P2084	A_52_P43727	-0.30098	0.0443248	-6.79033	0.490335	0.861817
1101	mmu-miR-705	5031439G07Rik	0	0	0	0	0	0	0	miR-705/2897	A_54_P2084	A_52_P43727	-0.30098	0.0443248	-6.79033	0.490335	0.861817
1102	mmu-miR-705	5031439G07Rik	0	0	0	0	0	0	0	miR-705/2897	A_54_P2084	A_52_P43727	-0.30098	0.0443248	-6.79033	0.490335	0.861817
1103	mmu-miR-705	Camkk1	0	0	0	0	0	0	0	miR-705/2897	A_54_P2082	A_51_P208330	-0.300899	0.0443137	-6.79019	0.554966	0.993467
1104	mmu-miR-705	Camkk1	0	0	0	0	0	0	0	miR-705/2897	A_54_P2082	A_51_P208330	-0.300899	0.0443137	-6.79019	0.554966	0.993467
1105	mmu-miR-705	Camkk1	0	0	0	0	0	0	0	miR-705/2897	A_54_P2082	A_51_P208330	-0.300899	0.0443137	-6.79019	0.554966	0.993467
1106	mmu-miR-705	Camkk1	0	0	0	0	0	0	0	miR-705/2897	A_54_P2082	A_51_P208330	-0.300899	0.0443137	-6.79019	0.554966	0.993467
1107	mmu-miR-705	Zfp827	0	0	0	0	0	0	0	miR-705/2897	A_54_P2082	A_51_P204492	-0.300894	0.0443137	-6.79009	0.554966	0.993467
1108	mmu-miR-705	Zfp827	0	0	0	0	0	0	0	miR-705/2897	A_54_P2082	A_51_P204492	-0.300894	0.0443137	-6.79009	0.554966	0.993467
1109	mmu-miR-705	Zfp827	0	0	0	0	0	0	0	miR-705/2897	A_54_P2082	A_51_P204492	-0.300894	0.0443137	-6.79009	0.554966	0.993467
1110	mmu-miR-705	Zfp827	0	0	0	0	0	0	0	miR-705/2897	A_54_P2082	A_51_P204492	-0.300894	0.0443137	-6.79009	0.554966	0.993467
1111	mmu-miR-705	Arhgef6	0	0	0	0	0	0	0	miR-705/2897	A_54_P2083	A_52_P290020	-0.300613	0.0442724	-6.79006	0.59012	1.09292
1112	mmu-miR-705	Arhgef6	0	0	0	0	0	0	0	miR-705/2897	A_54_P2083	A_52_P290020	-0.300613	0.0442724	-6.79006	0.59012	1.09292
1113	mmu-miR-705	Arhgef6	0	0	0	0	0	0	0	miR-705/2897	A_54_P2083	A_52_P290020	-0.300613	0.0442724	-6.79006	0.59012	1.09292
1114	mmu-miR-705	Arhgef6	0	0	0	0	0	0	0	miR-705/2897	A_54_P2083	A_52_P290020	-0.300613	0.0442724	-6.79006	0.59012	1.09292
1115	mmu-miR-705	Lpp	0	0	0	0	0	0	0	miR-705/2897	A_54_P2082	A_51_P306067	-0.300892	0.0443137	-6.79004	0.554966	0.993467
1116	mmu-miR-705	Lpp	0	0	0	0	0	0	0	miR-705/2897	A_54_P2082	A_51_P306067	-0.300892	0.0443137	-6.79004	0.554966	0.993467
1117	mmu-miR-705	Lpp	0	0	0	0	0	0	0	miR-705/2897	A_54_P2082	A_51_P306067	-0.300892	0.0443137	-6.79004	0.554966	0.993467
1118	mmu-miR-705	Lpp	0	0	0	0	0	0	0	miR-705/2897	A_54_P2082	A_51_P306067	-0.300892	0.0443137	-6.79004	0.554966	0.993467
1119	mmu-miR-705	Rgs2	0	0	0	0	0	0	0	miR-705/2897	A_54_P2082	A_52_P378968	-0.30089	0.0443137	-6.79001	0.554966	0.993467
1120	mmu-miR-705	Rgs2	0	0	0	0	0	0	0	miR-705/2897	A_54_P2082	A_52_P378968	-0.30089	0.0443137	-6.79001	0.554966	0.993467
1121	mmu-miR-705	Rgs2	0	0	0	0	0	0	0	miR-705/2897	A_54_P2082	A_52_P378968	-0.30089	0.0443137	-6.79001	0.554966	0.993467
1122	mmu-miR-705	Rgs2	0	0	0	0	0	0	0	miR-705/2897	A_54_P2082	A_52_P378968	-0.30089	0.0443137	-6.79001	0.554966	0.993467
1123	mmu-miR-705	Tbc1d10c	0	0	0	0	0	0	0	miR-705/2897	A_54_P2083	A_51_P267314	-0.300598	0.0442724	-6.78974	0.59012	1.09292
1124	mmu-miR-705	Tbc1d10c	0	0	0	0	0	0	0	miR-705/2897	A_54_P2083	A_51_P267314	-0.300598	0.0442724	-6.78974	0.59012	1.09292
1125	mmu-miR-705	Tbc1d10c	0	0	0	0	0	0	0	miR-705/2897	A_54_P2083	A_51_P267314	-0.300598	0.0442724	-6.78974	0.59012	1.09292
1126	mmu-miR-705	Tbc1d10c	0	0	0	0	0	0	0	miR-705/2897	A_54_P2083	A_51_P267314	-0.300598	0.0442724	-6.78974	0.59012	1.09292
1127	mmu-miR-705	Elk3	0	0	0	0	0	0	0	miR-705/2897	A_54_P2084	A_51_P120674	-0.300953	0.0443248	-6.78972	0.490335	0.861817
1128	mmu-miR-705	Elk3	0	0	0	0	0	0	0	miR-705/2897	A_54_P2084	A_51_P120674	-0.300953	0.0443248	-6.78972	0.490335	0.861817
1129	mmu-miR-705	Elk3	0	0	0	0	0	0	0	miR-705/2897	A_54_P2084	A_51_P120674	-0.300953	0.0443248	-6.78972	0.490335	0.861817
1130	mmu-miR-705	Elk3	0	0	0	0	0	0	0	miR-705/2897	A_54_P2084	A_51_P120674	-0.300953	0.0443248	-6.78972	0.490335	0.861817
1131	mmu-miR-705	Elk3	0	0	0	0	0	0	0	miR-705/2897	A_54_P2084	A_52_P627357	-0.300947	0.0443248	-6.7896	0.490335	0.861817
1132	mmu-miR-705	Elk3	0	0	0	0	0	0	0	miR-705/2897	A_54_P2084	A_52_P627357	-0.300947	0.0443248	-6.7896	0.490335	0.861817
1133	mmu-miR-705	Elk3	0	0	0	0	0	0	0	miR-705/2897	A_54_P2084	A_52_P627357	-0.300947	0.0443248	-6.7896	0.490335	0.861817
1134	mmu-miR-705	Elk3	0	0	0	0	0	0	0	miR-705/2897	A_54_P2084	A_52_P627357	-0.300947	0.0443248	-6.7896	0.490335	0.861817
1135	mmu-miR-705	Nav1	0	0	0	0	0	0	0	miR-705/2897	A_54_P2083	A_52_P201551	-0.300591	0.0442724	-6.78958	0.59012	1.09292
1136	mmu-miR-705	Nav1	0	0	0	0	0	0	0	miR-705/2897	A_54_P2083	A_52_P201551	-0.300591	0.0442724	-6.78958	0.59012	1.09292
1137	mmu-miR-705	Nav1	0	0	0	0	0	0	0	miR-705/2897	A_54_P2083	A_52_P201551	-0.300591	0.0442724	-6.78958	0.59012	1.09292
1138	mmu-miR-705	Nav1	0	0	0	0	0	0	0	miR-705/2897	A_54_P2083	A_52_P201551	-0.300591	0.0442724	-6.78958	0.59012	1.09292
1139	mmu-miR-705	Zfp36	0	0	0	0	0	0	0	miR-705/2897	A_54_P2083	A_51_P158538	-0.300589	0.0442724	-6.78952	0.59012	1.09292
1140	mmu-miR-705	Zfp36	0	0	0	0	0	0	0	miR-705/2897	A_54_P2083	A_51_P158538	-0.300589	0.0442724	-6.78952	0.59012	1.09292
1141	mmu-miR-705	Zfp36	0	0	0	0	0	0	0	miR-705/2897	A_54_P2083	A_51_P158538	-0.300589	0.0442724	-6.78952	0.59012	1.09292
1142	mmu-miR-705	Zfp36	0	0	0	0	0	0	0	miR-705/2897	A_54_P2083	A_51_P158538	-0.300589	0.0442724	-6.78952	0.59012	1.09292
1143	mmu-miR-705	Nsg1	0	0	0	0	0	0	0	miR-705/2897	A_54_P2083	A_52_P467726	-0.300588	0.0442724	-6.7895	0.59012	1.09292
1144	mmu-miR-705	Nsg1	0	0	0	0	0	0	0	miR-705/2897	A_54_P2083	A_52_P467726	-0.300588	0.0442724	-6.7895	0.59012	1.09292
1145	mmu-miR-705	Nsg1	0	0	0	0	0	0	0	miR-705/2897	A_54_P2083	A_52_P467726	-0.300588	0.0442724	-6.7895	0.59012	1.09292
1146	mmu-miR-705	Nsg1	0	0	0	0	0	0	0	miR-705/2897	A_54_P2083	A_52_P467726	-0.300588	0.0442724	-6.7895	0.59012	1.09292
1147	mmu-miR-705	Atp8b4	0	0	0	0	0	0	0	miR-705/2897	A_54_P2083	A_51_P190639	-0.300588	0.0442724	-6.7895	0.59012	1.09292
1148	mmu-miR-705	Atp8b4	0	0	0	0	0	0	0	miR-705/2897	A_54_P2083	A_51_P190639	-0.300588	0.0442724	-6.7895	0.59012	1.09292
1149	mmu-miR-705	Atp8b4	0	0	0	0	0	0	0	miR-705/2897	A_54_P2083	A_51_P190639	-0.300588	0.0442724	-6.7895	0.59012	1.09292
1150	mmu-miR-705	Atp8b4	0	0	0	0	0	0	0	miR-705/2897	A_54_P2083	A_51_P190639	-0.300588	0.0442724	-6.7895	0.59012	1.09292
1151	mmu-miR-705	Micall1	0	0	0	0	0	0	0	miR-705/2897	A_54_P2084	A_51_P242414	-0.300943	0.0443248	-6.78949	0.490335	0.861817
1152	mmu-miR-705	Micall1	0	0	0	0	0	0	0	miR-705/2897	A_54_P2084	A_51_P242414	-0.300943	0.0443248	-6.78949	0.490335	0.861817
1153	mmu-miR-705	Micall1	0	0	0	0	0	0	0	miR-705/2897	A_54_P2084	A_51_P242414	-0.300943	0.0443248	-6.78949	0.490335	0.861817
1154	mmu-miR-705	Micall1	0	0	0	0	0	0	0	miR-705/2897	A_54_P2084	A_51_P242414	-0.300943	0.0443248	-6.78949	0.490335	0.861817
1155	mmu-miR-705	Lass6	0	0	0	0	0	0	0	miR-705/2897	A_54_P2082	A_52_P323111	-0.300863	0.0443137	-6.7894	0.554966	0.993467
1156	mmu-miR-705	Lass6	0	0	0	0	0	0	0	miR-705/2897	A_54_P2082	A_52_P323111	-0.300863	0.0443137	-6.7894	0.554966	0.993467
1157	mmu-miR-705	Lass6	0	0	0	0	0	0	0	miR-705/2897	A_54_P2082	A_52_P323111	-0.300863	0.0443137	-6.7894	0.554966	0.993467
1158	mmu-miR-705	Lass6	0	0	0	0	0	0	0	miR-705/2897	A_54_P2082	A_52_P323111	-0.300863	0.0443137	-6.7894	0.554966	0.993467
1159	mmu-miR-705	Camkk1	0	0	0	0	0	0	0	miR-705/2897	A_54_P2084	A_51_P208330	-0.300926	0.0443248	-6.78912	0.490335	0.861817
1160	mmu-miR-705	Camkk1	0	0	0	0	0	0	0	miR-705/2897	A_54_P2084	A_51_P208330	-0.300926	0.0443248	-6.78912	0.490335	0.861817
1161	mmu-miR-705	Camkk1	0	0	0	0	0	0	0	miR-705/2897	A_54_P2084	A_51_P208330	-0.300926	0.0443248	-6.78912	0.490335	0.861817
1162	mmu-miR-705	Camkk1	0	0	0	0	0	0	0	miR-705/2897	A_54_P2084	A_51_P208330	-0.300926	0.0443248	-6.78912	0.490335	0.861817
1163	mmu-miR-705	Gpsm1	0	0	0	0	0	0	0	miR-705/2897	A_54_P2082	A_51_P386585	-0.300849	0.0443137	-6.78907	0.554966	0.993467
1164	mmu-miR-705	Gpsm1	0	0	0	0	0	0	0	miR-705/2897	A_54_P2082	A_51_P386585	-0.300849	0.0443137	-6.78907	0.554966	0.993467
1165	mmu-miR-705	Gpsm1	0	0	0	0	0	0	0	miR-705/2897	A_54_P2082	A_51_P386585	-0.300849	0.0443137	-6.78907	0.554966	0.993467
1166	mmu-miR-705	Gpsm1	0	0	0	0	0	0	0	miR-705/2897	A_54_P2082	A_51_P386585	-0.300849	0.0443137	-6.78907	0.554966	0.993467
1167	mmu-miR-705	Cd72	0	0	0	0	0	0	0	miR-705/2897	A_54_P2083	A_52_P14600	-0.300568	0.0442724	-6.78905	0.59012	1.09292
1168	mmu-miR-705	Cd72	0	0	0	0	0	0	0	miR-705/2897	A_54_P2083	A_52_P14600	-0.300568	0.0442724	-6.78905	0.59012	1.09292
1169	mmu-miR-705	Cd72	0	0	0	0	0	0	0	miR-705/2897	A_54_P2083	A_52_P14600	-0.300568	0.0442724	-6.78905	0.59012	1.09292
1170	mmu-miR-705	Cd72	0	0	0	0	0	0	0	miR-705/2897	A_54_P2083	A_52_P14600	-0.300568	0.0442724	-6.78905	0.59012	1.09292
1171	mmu-miR-705	Csrp2	0	0	0	0	0	0	0	miR-705/2897	A_54_P2082	A_51_P300337	-0.300848	0.0443137	-6.78905	0.554966	0.993467
1172	mmu-miR-705	Csrp2	0	0	0	0	0	0	0	miR-705/2897	A_54_P2082	A_51_P300337	-0.300848	0.0443137	-6.78905	0.554966	0.993467
1173	mmu-miR-705	Csrp2	0	0	0	0	0	0	0	miR-705/2897	A_54_P2082	A_51_P300337	-0.300848	0.0443137	-6.78905	0.554966	0.993467
1174	mmu-miR-705	Csrp2	0	0	0	0	0	0	0	miR-705/2897	A_54_P2082	A_51_P300337	-0.300848	0.0443137	-6.78905	0.554966	0.993467
1175	mmu-miR-705	Sh3tc2	0	0	0	0	0	0	0	miR-705/2897	A_54_P2083	A_51_P202596	-0.300562	0.0442724	-6.78893	0.59012	1.09292
1176	mmu-miR-705	Sh3tc2	0	0	0	0	0	0	0	miR-705/2897	A_54_P2083	A_51_P202596	-0.300562	0.0442724	-6.78893	0.59012	1.09292
1177	mmu-miR-705	Sh3tc2	0	0	0	0	0	0	0	miR-705/2897	A_54_P2083	A_51_P202596	-0.300562	0.0442724	-6.78893	0.59012	1.09292
1178	mmu-miR-705	Sh3tc2	0	0	0	0	0	0	0	miR-705/2897	A_54_P2083	A_51_P202596	-0.300562	0.0442724	-6.78893	0.59012	1.09292
1179	mmu-miR-705	5830405N20Rik	0	0	0	0	0	0	0	miR-705/2897	A_54_P2083	A_51_P377171	-0.300547	0.0442724	-6.78858	0.59012	1.09292
1180	mmu-miR-705	5830405N20Rik	0	0	0	0	0	0	0	miR-705/2897	A_54_P2083	A_51_P377171	-0.300547	0.0442724	-6.78858	0.59012	1.09292
1181	mmu-miR-705	5830405N20Rik	0	0	0	0	0	0	0	miR-705/2897	A_54_P2083	A_51_P377171	-0.300547	0.0442724	-6.78858	0.59012	1.09292
1182	mmu-miR-705	5830405N20Rik	0	0	0	0	0	0	0	miR-705/2897	A_54_P2083	A_51_P377171	-0.300547	0.0442724	-6.78858	0.59012	1.09292
1183	mmu-miR-705	Cxxc5	0	0	0	0	0	0	0	miR-705/2897	A_54_P2082	A_51_P234788	-0.300827	0.0443137	-6.78857	0.554966	0.993467
1184	mmu-miR-705	Cxxc5	0	0	0	0	0	0	0	miR-705/2897	A_54_P2082	A_51_P234788	-0.300827	0.0443137	-6.78857	0.554966	0.993467
1185	mmu-miR-705	Cxxc5	0	0	0	0	0	0	0	miR-705/2897	A_54_P2082	A_51_P234788	-0.300827	0.0443137	-6.78857	0.554966	0.993467
1186	mmu-miR-705	Cxxc5	0	0	0	0	0	0	0	miR-705/2897	A_54_P2082	A_51_P234788	-0.300827	0.0443137	-6.78857	0.554966	0.993467
1187	mmu-miR-705	Il16	0	0	0	0	0	0	0	miR-705/2897	A_54_P2082	A_51_P372702	-0.300823	0.0443137	-6.7885	0.554966	0.993467
1188	mmu-miR-705	Il16	0	0	0	0	0	0	0	miR-705/2897	A_54_P2082	A_51_P372702	-0.300823	0.0443137	-6.7885	0.554966	0.993467
1189	mmu-miR-705	Il16	0	0	0	0	0	0	0	miR-705/2897	A_54_P2082	A_51_P372702	-0.300823	0.0443137	-6.7885	0.554966	0.993467
1190	mmu-miR-705	Il16	0	0	0	0	0	0	0	miR-705/2897	A_54_P2082	A_51_P372702	-0.300823	0.0443137	-6.7885	0.554966	0.993467
1191	mmu-miR-705	Leprel2	0	0	0	0	0	0	0	miR-705/2897	A_54_P2084	A_51_P149699	-0.300897	0.0443248	-6.78846	0.490335	0.861817
1192	mmu-miR-705	Leprel2	0	0	0	0	0	0	0	miR-705/2897	A_54_P2084	A_51_P149699	-0.300897	0.0443248	-6.78846	0.490335	0.861817
1193	mmu-miR-705	Leprel2	0	0	0	0	0	0	0	miR-705/2897	A_54_P2084	A_51_P149699	-0.300897	0.0443248	-6.78846	0.490335	0.861817
1194	mmu-miR-705	Leprel2	0	0	0	0	0	0	0	miR-705/2897	A_54_P2084	A_51_P149699	-0.300897	0.0443248	-6.78846	0.490335	0.861817
1195	mmu-miR-705	Cmtm3	0	0	0	0	0	0	0	miR-705/2897	A_54_P2083	A_51_P321886	-0.300541	0.0442724	-6.78844	0.59012	1.09292
1196	mmu-miR-705	Cmtm3	0	0	0	0	0	0	0	miR-705/2897	A_54_P2083	A_51_P321886	-0.300541	0.0442724	-6.78844	0.59012	1.09292
1197	mmu-miR-705	Cmtm3	0	0	0	0	0	0	0	miR-705/2897	A_54_P2083	A_51_P321886	-0.300541	0.0442724	-6.78844	0.59012	1.09292
1198	mmu-miR-705	Cmtm3	0	0	0	0	0	0	0	miR-705/2897	A_54_P2083	A_51_P321886	-0.300541	0.0442724	-6.78844	0.59012	1.09292
1199	mmu-miR-705	Phf13	0	0	0	0	0	0	0	miR-705/2897	A_54_P2082	A_51_P446012	-0.300819	0.0443137	-6.7884	0.554966	0.993467
1200	mmu-miR-705	Phf13	0	0	0	0	0	0	0	miR-705/2897	A_54_P2082	A_51_P446012	-0.300819	0.0443137	-6.7884	0.554966	0.993467
1201	mmu-miR-705	Phf13	0	0	0	0	0	0	0	miR-705/2897	A_54_P2082	A_51_P446012	-0.300819	0.0443137	-6.7884	0.554966	0.993467
1202	mmu-miR-705	Phf13	0	0	0	0	0	0	0	miR-705/2897	A_54_P2082	A_51_P446012	-0.300819	0.0443137	-6.7884	0.554966	0.993467
1203	mmu-miR-705	Ptpn13	0	0	0	0	0	0	0	miR-705/2897	A_54_P2084	A_51_P455208	-0.300884	0.0443248	-6.78817	0.490335	0.861817
1204	mmu-miR-705	Ptpn13	0	0	0	0	0	0	0	miR-705/2897	A_54_P2084	A_51_P455208	-0.300884	0.0443248	-6.78817	0.490335	0.861817
1205	mmu-miR-705	Ptpn13	0	0	0	0	0	0	0	miR-705/2897	A_54_P2084	A_51_P455208	-0.300884	0.0443248	-6.78817	0.490335	0.861817
1206	mmu-miR-705	Ptpn13	0	0	0	0	0	0	0	miR-705/2897	A_54_P2084	A_51_P455208	-0.300884	0.0443248	-6.78817	0.490335	0.861817
1207	mmu-miR-705	Rgl1	0	0	0	0	0	0	0	miR-705/2897	A_54_P2083	A_52_P576041	-0.300513	0.0442724	-6.78782	0.59012	1.09292
1208	mmu-miR-705	Rgl1	0	0	0	0	0	0	0	miR-705/2897	A_54_P2083	A_52_P576041	-0.300513	0.0442724	-6.78782	0.59012	1.09292
1209	mmu-miR-705	Rgl1	0	0	0	0	0	0	0	miR-705/2897	A_54_P2083	A_52_P576041	-0.300513	0.0442724	-6.78782	0.59012	1.09292
1210	mmu-miR-705	Rgl1	0	0	0	0	0	0	0	miR-705/2897	A_54_P2083	A_52_P576041	-0.300513	0.0442724	-6.78782	0.59012	1.09292
1211	mmu-miR-705	Csrp2	0	0	0	0	0	0	0	miR-705/2897	A_54_P2084	A_51_P300337	-0.300868	0.0443248	-6.78781	0.490335	0.861817
1212	mmu-miR-705	Csrp2	0	0	0	0	0	0	0	miR-705/2897	A_54_P2084	A_51_P300337	-0.300868	0.0443248	-6.78781	0.490335	0.861817
1213	mmu-miR-705	Csrp2	0	0	0	0	0	0	0	miR-705/2897	A_54_P2084	A_51_P300337	-0.300868	0.0443248	-6.78781	0.490335	0.861817
1214	mmu-miR-705	Csrp2	0	0	0	0	0	0	0	miR-705/2897	A_54_P2084	A_51_P300337	-0.300868	0.0443248	-6.78781	0.490335	0.861817
1215	mmu-miR-705	Gem	0	0	0	0	0	0	0	miR-705/2897	A_54_P2082	A_51_P318192	-0.300793	0.0443137	-6.7878	0.554966	0.993467
1216	mmu-miR-705	Gem	0	0	0	0	0	0	0	miR-705/2897	A_54_P2082	A_51_P318192	-0.300793	0.0443137	-6.7878	0.554966	0.993467
1217	mmu-miR-705	Gem	0	0	0	0	0	0	0	miR-705/2897	A_54_P2082	A_51_P318192	-0.300793	0.0443137	-6.7878	0.554966	0.993467
1218	mmu-miR-705	Gem	0	0	0	0	0	0	0	miR-705/2897	A_54_P2082	A_51_P318192	-0.300793	0.0443137	-6.7878	0.554966	0.993467
1219	mmu-miR-705	Smad1	0	0	0	0	0	0	0	miR-705/2897	A_54_P2083	A_51_P409260	-0.300511	0.0442724	-6.78778	0.59012	1.09292
1220	mmu-miR-705	Smad1	0	0	0	0	0	0	0	miR-705/2897	A_54_P2083	A_51_P409260	-0.300511	0.0442724	-6.78778	0.59012	1.09292
1221	mmu-miR-705	Smad1	0	0	0	0	0	0	0	miR-705/2897	A_54_P2083	A_51_P409260	-0.300511	0.0442724	-6.78778	0.59012	1.09292
1222	mmu-miR-705	Smad1	0	0	0	0	0	0	0	miR-705/2897	A_54_P2083	A_51_P409260	-0.300511	0.0442724	-6.78778	0.59012	1.09292
1223	mmu-miR-705	Antxr2	0	0	0	0	0	0	0	miR-705/2897	A_54_P2082	A_51_P142515	-0.300789	0.0443137	-6.78771	0.554966	0.993467
1224	mmu-miR-705	Antxr2	0	0	0	0	0	0	0	miR-705/2897	A_54_P2082	A_51_P142515	-0.300789	0.0443137	-6.78771	0.554966	0.993467
1225	mmu-miR-705	Antxr2	0	0	0	0	0	0	0	miR-705/2897	A_54_P2082	A_51_P142515	-0.300789	0.0443137	-6.78771	0.554966	0.993467
1226	mmu-miR-705	Antxr2	0	0	0	0	0	0	0	miR-705/2897	A_54_P2082	A_51_P142515	-0.300789	0.0443137	-6.78771	0.554966	0.993467
1227	mmu-miR-705	Tsc22d1	0	0	0	0	0	0	0	miR-705/2897	A_54_P2082	A_51_P341918	-0.300788	0.0443137	-6.78769	0.554966	0.993467
1228	mmu-miR-705	Tsc22d1	0	0	0	0	0	0	0	miR-705/2897	A_54_P2082	A_51_P341918	-0.300788	0.0443137	-6.78769	0.554966	0.993467
1229	mmu-miR-705	Tsc22d1	0	0	0	0	0	0	0	miR-705/2897	A_54_P2082	A_51_P341918	-0.300788	0.0443137	-6.78769	0.554966	0.993467
1230	mmu-miR-705	Tsc22d1	0	0	0	0	0	0	0	miR-705/2897	A_54_P2082	A_51_P341918	-0.300788	0.0443137	-6.78769	0.554966	0.993467
1231	mmu-miR-705	Rgs2	0	0	0	0	0	0	0	miR-705/2897	A_54_P2084	A_52_P378968	-0.300863	0.0443248	-6.78769	0.490335	0.861817
1232	mmu-miR-705	Rgs2	0	0	0	0	0	0	0	miR-705/2897	A_54_P2084	A_52_P378968	-0.300863	0.0443248	-6.78769	0.490335	0.861817
1233	mmu-miR-705	Rgs2	0	0	0	0	0	0	0	miR-705/2897	A_54_P2084	A_52_P378968	-0.300863	0.0443248	-6.78769	0.490335	0.861817
1234	mmu-miR-705	Rgs2	0	0	0	0	0	0	0	miR-705/2897	A_54_P2084	A_52_P378968	-0.300863	0.0443248	-6.78769	0.490335	0.861817
1235	mmu-miR-705	Nfatc1	0	0	0	0	0	0	0	miR-705/2897	A_54_P2083	A_51_P517870	-0.300501	0.0442724	-6.78755	0.59012	1.09292
1236	mmu-miR-705	Nfatc1	0	0	0	0	0	0	0	miR-705/2897	A_54_P2083	A_51_P517870	-0.300501	0.0442724	-6.78755	0.59012	1.09292
1237	mmu-miR-705	Nfatc1	0	0	0	0	0	0	0	miR-705/2897	A_54_P2083	A_51_P517870	-0.300501	0.0442724	-6.78755	0.59012	1.09292
1238	mmu-miR-705	Nfatc1	0	0	0	0	0	0	0	miR-705/2897	A_54_P2083	A_51_P517870	-0.300501	0.0442724	-6.78755	0.59012	1.09292
1239	mmu-miR-705	Zfp827	0	0	0	0	0	0	0	miR-705/2897	A_54_P2084	A_51_P204492	-0.300854	0.0443248	-6.7875	0.490335	0.861817
1240	mmu-miR-705	Zfp827	0	0	0	0	0	0	0	miR-705/2897	A_54_P2084	A_51_P204492	-0.300854	0.0443248	-6.7875	0.490335	0.861817
1241	mmu-miR-705	Zfp827	0	0	0	0	0	0	0	miR-705/2897	A_54_P2084	A_51_P204492	-0.300854	0.0443248	-6.7875	0.490335	0.861817
1242	mmu-miR-705	Zfp827	0	0	0	0	0	0	0	miR-705/2897	A_54_P2084	A_51_P204492	-0.300854	0.0443248	-6.7875	0.490335	0.861817
1243	mmu-miR-705	Epdr1	0	0	0	0	0	0	0	miR-705/2897	A_54_P2081	A_52_P577388	-0.302023	0.0444981	-6.78732	0.170637	0.303105
1244	mmu-miR-705	Epdr1	0	0	0	0	0	0	0	miR-705/2897	A_54_P2081	A_52_P577388	-0.302023	0.0444981	-6.78732	0.170637	0.303105
1245	mmu-miR-705	Epdr1	0	0	0	0	0	0	0	miR-705/2897	A_54_P2081	A_52_P577388	-0.302023	0.0444981	-6.78732	0.170637	0.303105
1246	mmu-miR-705	Epdr1	0	0	0	0	0	0	0	miR-705/2897	A_54_P2081	A_52_P577388	-0.302023	0.0444981	-6.78732	0.170637	0.303105
1247	mmu-miR-705	Rassf2	0	0	0	0	0	0	0	miR-705/2897	A_54_P2082	A_51_P339023	-0.300766	0.0443137	-6.78721	0.554966	0.993467
1248	mmu-miR-705	Rassf2	0	0	0	0	0	0	0	miR-705/2897	A_54_P2082	A_51_P339023	-0.300766	0.0443137	-6.78721	0.554966	0.993467
1249	mmu-miR-705	Rassf2	0	0	0	0	0	0	0	miR-705/2897	A_54_P2082	A_51_P339023	-0.300766	0.0443137	-6.78721	0.554966	0.993467
1250	mmu-miR-705	Rassf2	0	0	0	0	0	0	0	miR-705/2897	A_54_P2082	A_51_P339023	-0.300766	0.0443137	-6.78721	0.554966	0.993467
1251	mmu-miR-705	Lasp1	0	0	0	0	0	0	0	miR-705/2897	A_54_P2083	A_52_P1029978	-0.300486	0.0442724	-6.78721	0.59012	1.09292
1252	mmu-miR-705	Lasp1	0	0	0	0	0	0	0	miR-705/2897	A_54_P2083	A_52_P1029978	-0.300486	0.0442724	-6.78721	0.59012	1.09292
1253	mmu-miR-705	Lasp1	0	0	0	0	0	0	0	miR-705/2897	A_54_P2083	A_52_P1029978	-0.300486	0.0442724	-6.78721	0.59012	1.09292
1254	mmu-miR-705	Lasp1	0	0	0	0	0	0	0	miR-705/2897	A_54_P2083	A_52_P1029978	-0.300486	0.0442724	-6.78721	0.59012	1.09292
1255	mmu-miR-705	Tacc2	0	0	0	0	0	0	0	miR-705/2897	A_54_P2083	A_51_P177392	-0.300485	0.0442724	-6.78719	0.59012	1.09292
1256	mmu-miR-705	Tacc2	0	0	0	0	0	0	0	miR-705/2897	A_54_P2083	A_51_P177392	-0.300485	0.0442724	-6.78719	0.59012	1.09292
1257	mmu-miR-705	Tacc2	0	0	0	0	0	0	0	miR-705/2897	A_54_P2083	A_51_P177392	-0.300485	0.0442724	-6.78719	0.59012	1.09292
1258	mmu-miR-705	Tacc2	0	0	0	0	0	0	0	miR-705/2897	A_54_P2083	A_51_P177392	-0.300485	0.0442724	-6.78719	0.59012	1.09292
1259	mmu-miR-705	1700025G04Rik	0	0	0	0	0	0	0	miR-705/2897	A_54_P2083	A_52_P590258	-0.30047	0.0442724	-6.78683	0.59012	1.09292
1260	mmu-miR-705	1700025G04Rik	0	0	0	0	0	0	0	miR-705/2897	A_54_P2083	A_52_P590258	-0.30047	0.0442724	-6.78683	0.59012	1.09292
1261	mmu-miR-705	1700025G04Rik	0	0	0	0	0	0	0	miR-705/2897	A_54_P2083	A_52_P590258	-0.30047	0.0442724	-6.78683	0.59012	1.09292
1262	mmu-miR-705	1700025G04Rik	0	0	0	0	0	0	0	miR-705/2897	A_54_P2083	A_52_P590258	-0.30047	0.0442724	-6.78683	0.59012	1.09292
1263	mmu-miR-705	Zfp608	0	0	0	0	0	0	0	miR-705/2897	A_54_P2082	A_51_P382369	-0.300749	0.0443137	-6.78682	0.554966	0.993467
1264	mmu-miR-705	Zfp608	0	0	0	0	0	0	0	miR-705/2897	A_54_P2082	A_51_P382369	-0.300749	0.0443137	-6.78682	0.554966	0.993467
1265	mmu-miR-705	Zfp608	0	0	0	0	0	0	0	miR-705/2897	A_54_P2082	A_51_P382369	-0.300749	0.0443137	-6.78682	0.554966	0.993467
1266	mmu-miR-705	Zfp608	0	0	0	0	0	0	0	miR-705/2897	A_54_P2082	A_51_P382369	-0.300749	0.0443137	-6.78682	0.554966	0.993467
1267	mmu-miR-705	Unc5a	0	0	0	0	0	0	0	miR-705/2897	A_54_P2082	A_52_P541095	-0.300737	0.0443137	-6.78654	0.554966	0.993467
1268	mmu-miR-705	Unc5a	0	0	0	0	0	0	0	miR-705/2897	A_54_P2082	A_52_P541095	-0.300737	0.0443137	-6.78654	0.554966	0.993467
1269	mmu-miR-705	Unc5a	0	0	0	0	0	0	0	miR-705/2897	A_54_P2082	A_52_P541095	-0.300737	0.0443137	-6.78654	0.554966	0.993467
1270	mmu-miR-705	Unc5a	0	0	0	0	0	0	0	miR-705/2897	A_54_P2082	A_52_P541095	-0.300737	0.0443137	-6.78654	0.554966	0.993467
1271	mmu-miR-705	Il16	0	0	0	0	0	0	0	miR-705/2897	A_54_P2084	A_51_P372702	-0.300808	0.0443248	-6.78645	0.490335	0.861817
1272	mmu-miR-705	Il16	0	0	0	0	0	0	0	miR-705/2897	A_54_P2084	A_51_P372702	-0.300808	0.0443248	-6.78645	0.490335	0.861817
1273	mmu-miR-705	Il16	0	0	0	0	0	0	0	miR-705/2897	A_54_P2084	A_51_P372702	-0.300808	0.0443248	-6.78645	0.490335	0.861817
1274	mmu-miR-705	Il16	0	0	0	0	0	0	0	miR-705/2897	A_54_P2084	A_51_P372702	-0.300808	0.0443248	-6.78645	0.490335	0.861817
1275	mmu-miR-705	Rassf2	0	0	0	0	0	0	0	miR-705/2897	A_54_P2084	A_51_P339023	-0.300788	0.0443248	-6.78601	0.490335	0.861817
1276	mmu-miR-705	Rassf2	0	0	0	0	0	0	0	miR-705/2897	A_54_P2084	A_51_P339023	-0.300788	0.0443248	-6.78601	0.490335	0.861817
1277	mmu-miR-705	Rassf2	0	0	0	0	0	0	0	miR-705/2897	A_54_P2084	A_51_P339023	-0.300788	0.0443248	-6.78601	0.490335	0.861817
1278	mmu-miR-705	Rassf2	0	0	0	0	0	0	0	miR-705/2897	A_54_P2084	A_51_P339023	-0.300788	0.0443248	-6.78601	0.490335	0.861817
1279	mmu-miR-705	Lpp	0	0	0	0	0	0	0	miR-705/2897	A_54_P2084	A_51_P306067	-0.300784	0.0443248	-6.78592	0.490335	0.861817
1280	mmu-miR-705	Lpp	0	0	0	0	0	0	0	miR-705/2897	A_54_P2084	A_51_P306067	-0.300784	0.0443248	-6.78592	0.490335	0.861817
1281	mmu-miR-705	Lpp	0	0	0	0	0	0	0	miR-705/2897	A_54_P2084	A_51_P306067	-0.300784	0.0443248	-6.78592	0.490335	0.861817
1282	mmu-miR-705	Lpp	0	0	0	0	0	0	0	miR-705/2897	A_54_P2084	A_51_P306067	-0.300784	0.0443248	-6.78592	0.490335	0.861817
1283	mmu-miR-705	Zfp608	0	0	0	0	0	0	0	miR-705/2897	A_54_P2084	A_51_P382369	-0.300778	0.0443248	-6.78578	0.490335	0.861817
1284	mmu-miR-705	Zfp608	0	0	0	0	0	0	0	miR-705/2897	A_54_P2084	A_51_P382369	-0.300778	0.0443248	-6.78578	0.490335	0.861817
1285	mmu-miR-705	Zfp608	0	0	0	0	0	0	0	miR-705/2897	A_54_P2084	A_51_P382369	-0.300778	0.0443248	-6.78578	0.490335	0.861817
1286	mmu-miR-705	Zfp608	0	0	0	0	0	0	0	miR-705/2897	A_54_P2084	A_51_P382369	-0.300778	0.0443248	-6.78578	0.490335	0.861817
1287	mmu-miR-705	Dusp6	0	0	0	0	0	0	0	miR-705/2897	A_54_P2082	A_51_P502614	-0.300702	0.0443137	-6.78576	0.554966	0.993467
1288	mmu-miR-705	Dusp6	0	0	0	0	0	0	0	miR-705/2897	A_54_P2082	A_51_P502614	-0.300702	0.0443137	-6.78576	0.554966	0.993467
1289	mmu-miR-705	Dusp6	0	0	0	0	0	0	0	miR-705/2897	A_54_P2082	A_51_P502614	-0.300702	0.0443137	-6.78576	0.554966	0.993467
1290	mmu-miR-705	Dusp6	0	0	0	0	0	0	0	miR-705/2897	A_54_P2082	A_51_P502614	-0.300702	0.0443137	-6.78576	0.554966	0.993467
1291	mmu-miR-705	Slc4a8	0	0	0	0	0	0	0	miR-705/2897	A_54_P2084	A_51_P199974	-0.300772	0.0443248	-6.78565	0.490335	0.861817
1292	mmu-miR-705	Slc4a8	0	0	0	0	0	0	0	miR-705/2897	A_54_P2084	A_51_P199974	-0.300772	0.0443248	-6.78565	0.490335	0.861817
1293	mmu-miR-705	Slc4a8	0	0	0	0	0	0	0	miR-705/2897	A_54_P2084	A_51_P199974	-0.300772	0.0443248	-6.78565	0.490335	0.861817
1294	mmu-miR-705	Slc4a8	0	0	0	0	0	0	0	miR-705/2897	A_54_P2084	A_51_P199974	-0.300772	0.0443248	-6.78565	0.490335	0.861817
1295	mmu-miR-705	Antxr2	0	0	0	0	0	0	0	miR-705/2897	A_54_P2084	A_51_P142515	-0.300767	0.0443248	-6.78552	0.490335	0.861817
1296	mmu-miR-705	Antxr2	0	0	0	0	0	0	0	miR-705/2897	A_54_P2084	A_51_P142515	-0.300767	0.0443248	-6.78552	0.490335	0.861817
1297	mmu-miR-705	Antxr2	0	0	0	0	0	0	0	miR-705/2897	A_54_P2084	A_51_P142515	-0.300767	0.0443248	-6.78552	0.490335	0.861817
1298	mmu-miR-705	Antxr2	0	0	0	0	0	0	0	miR-705/2897	A_54_P2084	A_51_P142515	-0.300767	0.0443248	-6.78552	0.490335	0.861817
1299	mmu-miR-705	Vdr	0	0	0	0	0	0	0	miR-705/2897	A_54_P2082	A_52_P334562	-0.300689	0.0443137	-6.78547	0.554966	0.993467
1300	mmu-miR-705	Vdr	0	0	0	0	0	0	0	miR-705/2897	A_54_P2082	A_52_P334562	-0.300689	0.0443137	-6.78547	0.554966	0.993467
1301	mmu-miR-705	Vdr	0	0	0	0	0	0	0	miR-705/2897	A_54_P2082	A_52_P334562	-0.300689	0.0443137	-6.78547	0.554966	0.993467
1302	mmu-miR-705	Vdr	0	0	0	0	0	0	0	miR-705/2897	A_54_P2082	A_52_P334562	-0.300689	0.0443137	-6.78547	0.554966	0.993467
1303	mmu-miR-705	Nrgn	0	0	0	0	0	0	0	miR-705/2897	A_54_P2084	A_51_P171832	-0.300761	0.0443248	-6.78539	0.490335	0.861817
1304	mmu-miR-705	Nrgn	0	0	0	0	0	0	0	miR-705/2897	A_54_P2084	A_51_P171832	-0.300761	0.0443248	-6.78539	0.490335	0.861817
1305	mmu-miR-705	Nrgn	0	0	0	0	0	0	0	miR-705/2897	A_54_P2084	A_51_P171832	-0.300761	0.0443248	-6.78539	0.490335	0.861817
1306	mmu-miR-705	Nrgn	0	0	0	0	0	0	0	miR-705/2897	A_54_P2084	A_51_P171832	-0.300761	0.0443248	-6.78539	0.490335	0.861817
1307	mmu-miR-705	Cd69	0	0	0	0	0	0	0	miR-705/2897	A_54_P2082	A_51_P181286	-0.300677	0.0443137	-6.7852	0.554966	0.993467
1308	mmu-miR-705	Cd69	0	0	0	0	0	0	0	miR-705/2897	A_54_P2082	A_51_P181286	-0.300677	0.0443137	-6.7852	0.554966	0.993467
1309	mmu-miR-705	Cd69	0	0	0	0	0	0	0	miR-705/2897	A_54_P2082	A_51_P181286	-0.300677	0.0443137	-6.7852	0.554966	0.993467
1310	mmu-miR-705	Cd69	0	0	0	0	0	0	0	miR-705/2897	A_54_P2082	A_51_P181286	-0.300677	0.0443137	-6.7852	0.554966	0.993467
1311	mmu-miR-705	Rgs3	0	0	0	0	0	0	0	miR-705/2897	A_54_P2082	A_51_P211980	-0.300674	0.0443137	-6.78513	0.554966	0.993467
1312	mmu-miR-705	Rgs3	0	0	0	0	0	0	0	miR-705/2897	A_54_P2082	A_51_P211980	-0.300674	0.0443137	-6.78513	0.554966	0.993467
1313	mmu-miR-705	Rgs3	0	0	0	0	0	0	0	miR-705/2897	A_54_P2082	A_51_P211980	-0.300674	0.0443137	-6.78513	0.554966	0.993467
1314	mmu-miR-705	Rgs3	0	0	0	0	0	0	0	miR-705/2897	A_54_P2082	A_51_P211980	-0.300674	0.0443137	-6.78513	0.554966	0.993467
1315	mmu-miR-705	Slc4a8	0	0	0	0	0	0	0	miR-705/2897	A_54_P2082	A_51_P199974	-0.300674	0.0443137	-6.78512	0.554966	0.993467
1316	mmu-miR-705	Slc4a8	0	0	0	0	0	0	0	miR-705/2897	A_54_P2082	A_51_P199974	-0.300674	0.0443137	-6.78512	0.554966	0.993467
1317	mmu-miR-705	Slc4a8	0	0	0	0	0	0	0	miR-705/2897	A_54_P2082	A_51_P199974	-0.300674	0.0443137	-6.78512	0.554966	0.993467
1318	mmu-miR-705	Slc4a8	0	0	0	0	0	0	0	miR-705/2897	A_54_P2082	A_51_P199974	-0.300674	0.0443137	-6.78512	0.554966	0.993467
1319	mmu-miR-705	Tmem158	0	0	0	0	0	0	0	miR-705/2897	A_54_P2083	A_51_P104012	-0.300394	0.0442724	-6.78512	0.59012	1.09292
1320	mmu-miR-705	Tmem158	0	0	0	0	0	0	0	miR-705/2897	A_54_P2083	A_51_P104012	-0.300394	0.0442724	-6.78512	0.59012	1.09292
1321	mmu-miR-705	Tmem158	0	0	0	0	0	0	0	miR-705/2897	A_54_P2083	A_51_P104012	-0.300394	0.0442724	-6.78512	0.59012	1.09292
1322	mmu-miR-705	Tmem158	0	0	0	0	0	0	0	miR-705/2897	A_54_P2083	A_51_P104012	-0.300394	0.0442724	-6.78512	0.59012	1.09292
1323	mmu-miR-705	Atp8b4	0	0	0	0	0	0	0	miR-705/2897	A_54_P2084	A_51_P190639	-0.300746	0.0443248	-6.78506	0.490335	0.861817
1324	mmu-miR-705	Atp8b4	0	0	0	0	0	0	0	miR-705/2897	A_54_P2084	A_51_P190639	-0.300746	0.0443248	-6.78506	0.490335	0.861817
1325	mmu-miR-705	Atp8b4	0	0	0	0	0	0	0	miR-705/2897	A_54_P2084	A_51_P190639	-0.300746	0.0443248	-6.78506	0.490335	0.861817
1326	mmu-miR-705	Atp8b4	0	0	0	0	0	0	0	miR-705/2897	A_54_P2084	A_51_P190639	-0.300746	0.0443248	-6.78506	0.490335	0.861817
1327	mmu-miR-705	Pdlim2	0	0	0	0	0	0	0	miR-705/2897	A_54_P2082	A_51_P472726	-0.300669	0.0443137	-6.785	0.554966	0.993467
1328	mmu-miR-705	Pdlim2	0	0	0	0	0	0	0	miR-705/2897	A_54_P2082	A_51_P472726	-0.300669	0.0443137	-6.785	0.554966	0.993467
1329	mmu-miR-705	Pdlim2	0	0	0	0	0	0	0	miR-705/2897	A_54_P2082	A_51_P472726	-0.300669	0.0443137	-6.785	0.554966	0.993467
1330	mmu-miR-705	Pdlim2	0	0	0	0	0	0	0	miR-705/2897	A_54_P2082	A_51_P472726	-0.300669	0.0443137	-6.785	0.554966	0.993467
1331	mmu-miR-705	Phf13	0	0	0	0	0	0	0	miR-705/2897	A_54_P2084	A_51_P446012	-0.300739	0.0443248	-6.7849	0.490335	0.861817
1332	mmu-miR-705	Phf13	0	0	0	0	0	0	0	miR-705/2897	A_54_P2084	A_51_P446012	-0.300739	0.0443248	-6.7849	0.490335	0.861817
1333	mmu-miR-705	Phf13	0	0	0	0	0	0	0	miR-705/2897	A_54_P2084	A_51_P446012	-0.300739	0.0443248	-6.7849	0.490335	0.861817
1334	mmu-miR-705	Phf13	0	0	0	0	0	0	0	miR-705/2897	A_54_P2084	A_51_P446012	-0.300739	0.0443248	-6.7849	0.490335	0.861817
1335	mmu-miR-705	Tmem159	0	0	0	0	0	0	0	miR-705/2897	A_54_P2082	A_51_P435348	-0.300662	0.0443137	-6.78486	0.554966	0.993467
1336	mmu-miR-705	Tmem159	0	0	0	0	0	0	0	miR-705/2897	A_54_P2082	A_51_P435348	-0.300662	0.0443137	-6.78486	0.554966	0.993467
1337	mmu-miR-705	Tmem159	0	0	0	0	0	0	0	miR-705/2897	A_54_P2082	A_51_P435348	-0.300662	0.0443137	-6.78486	0.554966	0.993467
1338	mmu-miR-705	Tmem159	0	0	0	0	0	0	0	miR-705/2897	A_54_P2082	A_51_P435348	-0.300662	0.0443137	-6.78486	0.554966	0.993467
1339	mmu-miR-705	Cxxc5	0	0	0	0	0	0	0	miR-705/2897	A_54_P2084	A_51_P234788	-0.300734	0.0443248	-6.78479	0.490335	0.861817
1340	mmu-miR-705	Cxxc5	0	0	0	0	0	0	0	miR-705/2897	A_54_P2084	A_51_P234788	-0.300734	0.0443248	-6.78479	0.490335	0.861817
1341	mmu-miR-705	Cxxc5	0	0	0	0	0	0	0	miR-705/2897	A_54_P2084	A_51_P234788	-0.300734	0.0443248	-6.78479	0.490335	0.861817
1342	mmu-miR-705	Cxxc5	0	0	0	0	0	0	0	miR-705/2897	A_54_P2084	A_51_P234788	-0.300734	0.0443248	-6.78479	0.490335	0.861817
1343	mmu-miR-705	Gpsm1	0	0	0	0	0	0	0	miR-705/2897	A_54_P2084	A_51_P386585	-0.300731	0.0443248	-6.78471	0.490335	0.861817
1344	mmu-miR-705	Gpsm1	0	0	0	0	0	0	0	miR-705/2897	A_54_P2084	A_51_P386585	-0.300731	0.0443248	-6.78471	0.490335	0.861817
1345	mmu-miR-705	Gpsm1	0	0	0	0	0	0	0	miR-705/2897	A_54_P2084	A_51_P386585	-0.300731	0.0443248	-6.78471	0.490335	0.861817
1346	mmu-miR-705	Gpsm1	0	0	0	0	0	0	0	miR-705/2897	A_54_P2084	A_51_P386585	-0.300731	0.0443248	-6.78471	0.490335	0.861817
1347	mmu-miR-705	Pgam1	0	0	0	0	0	0	0	miR-705/2897	A_54_P2083	A_51_P342669	-0.300374	0.0442724	-6.78467	0.59012	1.09292
1348	mmu-miR-705	Pgam1	0	0	0	0	0	0	0	miR-705/2897	A_54_P2083	A_51_P342669	-0.300374	0.0442724	-6.78467	0.59012	1.09292
1349	mmu-miR-705	Pgam1	0	0	0	0	0	0	0	miR-705/2897	A_54_P2083	A_51_P342669	-0.300374	0.0442724	-6.78467	0.59012	1.09292
1350	mmu-miR-705	Pgam1	0	0	0	0	0	0	0	miR-705/2897	A_54_P2083	A_51_P342669	-0.300374	0.0442724	-6.78467	0.59012	1.09292
1351	mmu-miR-705	Pdgfrb	0	0	0	0	0	0	0	miR-705/2897	A_54_P2082	A_51_P150964	-0.300653	0.0443137	-6.78465	0.554966	0.993467
1352	mmu-miR-705	Pdgfrb	0	0	0	0	0	0	0	miR-705/2897	A_54_P2082	A_51_P150964	-0.300653	0.0443137	-6.78465	0.554966	0.993467
1353	mmu-miR-705	Pdgfrb	0	0	0	0	0	0	0	miR-705/2897	A_54_P2082	A_51_P150964	-0.300653	0.0443137	-6.78465	0.554966	0.993467
1354	mmu-miR-705	Pdgfrb	0	0	0	0	0	0	0	miR-705/2897	A_54_P2082	A_51_P150964	-0.300653	0.0443137	-6.78465	0.554966	0.993467
1355	mmu-miR-705	Notch1	0	0	0	0	0	0	0	miR-705/2897	A_54_P2082	A_51_P508510	-0.300647	0.0443137	-6.78451	0.554966	0.993467
1356	mmu-miR-705	Notch1	0	0	0	0	0	0	0	miR-705/2897	A_54_P2082	A_51_P508510	-0.300647	0.0443137	-6.78451	0.554966	0.993467
1357	mmu-miR-705	Notch1	0	0	0	0	0	0	0	miR-705/2897	A_54_P2082	A_51_P508510	-0.300647	0.0443137	-6.78451	0.554966	0.993467
1358	mmu-miR-705	Notch1	0	0	0	0	0	0	0	miR-705/2897	A_54_P2082	A_51_P508510	-0.300647	0.0443137	-6.78451	0.554966	0.993467
1359	mmu-miR-705	Mboat1	0	0	0	0	0	0	0	miR-705/2897	A_54_P2083	A_51_P349495	-0.300365	0.0442724	-6.78446	0.59012	1.09292
1360	mmu-miR-705	Mboat1	0	0	0	0	0	0	0	miR-705/2897	A_54_P2083	A_51_P349495	-0.300365	0.0442724	-6.78446	0.59012	1.09292
1361	mmu-miR-705	Mboat1	0	0	0	0	0	0	0	miR-705/2897	A_54_P2083	A_51_P349495	-0.300365	0.0442724	-6.78446	0.59012	1.09292
1362	mmu-miR-705	Mboat1	0	0	0	0	0	0	0	miR-705/2897	A_54_P2083	A_51_P349495	-0.300365	0.0442724	-6.78446	0.59012	1.09292
1363	mmu-miR-705	Bace1	0	0	0	0	0	0	0	miR-705/2897	A_54_P2084	A_51_P167971	-0.300712	0.0443248	-6.78429	0.490335	0.861817
1364	mmu-miR-705	Bace1	0	0	0	0	0	0	0	miR-705/2897	A_54_P2084	A_51_P167971	-0.300712	0.0443248	-6.78429	0.490335	0.861817
1365	mmu-miR-705	Bace1	0	0	0	0	0	0	0	miR-705/2897	A_54_P2084	A_51_P167971	-0.300712	0.0443248	-6.78429	0.490335	0.861817
1366	mmu-miR-705	Bace1	0	0	0	0	0	0	0	miR-705/2897	A_54_P2084	A_51_P167971	-0.300712	0.0443248	-6.78429	0.490335	0.861817
1367	mmu-miR-705	Tuba1a	0	0	0	0	0	0	0	miR-705/2897	A_54_P2083	A_51_P169745	-0.300354	0.0442724	-6.78422	0.59012	1.09292
1368	mmu-miR-705	Tuba1a	0	0	0	0	0	0	0	miR-705/2897	A_54_P2083	A_51_P169745	-0.300354	0.0442724	-6.78422	0.59012	1.09292
1369	mmu-miR-705	Tuba1a	0	0	0	0	0	0	0	miR-705/2897	A_54_P2083	A_51_P169745	-0.300354	0.0442724	-6.78422	0.59012	1.09292
1370	mmu-miR-705	Tuba1a	0	0	0	0	0	0	0	miR-705/2897	A_54_P2083	A_51_P169745	-0.300354	0.0442724	-6.78422	0.59012	1.09292
1371	mmu-miR-705	Pdlim2	0	0	0	0	0	0	0	miR-705/2897	A_54_P2084	A_51_P472726	-0.300702	0.0443248	-6.78405	0.490335	0.861817
1372	mmu-miR-705	Pdlim2	0	0	0	0	0	0	0	miR-705/2897	A_54_P2084	A_51_P472726	-0.300702	0.0443248	-6.78405	0.490335	0.861817
1373	mmu-miR-705	Pdlim2	0	0	0	0	0	0	0	miR-705/2897	A_54_P2084	A_51_P472726	-0.300702	0.0443248	-6.78405	0.490335	0.861817
1374	mmu-miR-705	Pdlim2	0	0	0	0	0	0	0	miR-705/2897	A_54_P2084	A_51_P472726	-0.300702	0.0443248	-6.78405	0.490335	0.861817
1375	mmu-miR-705	Unc5a	0	0	0	0	0	0	0	miR-705/2897	A_54_P2084	A_52_P541095	-0.300692	0.0443248	-6.78383	0.490335	0.861817
1376	mmu-miR-705	Unc5a	0	0	0	0	0	0	0	miR-705/2897	A_54_P2084	A_52_P541095	-0.300692	0.0443248	-6.78383	0.490335	0.861817
1377	mmu-miR-705	Unc5a	0	0	0	0	0	0	0	miR-705/2897	A_54_P2084	A_52_P541095	-0.300692	0.0443248	-6.78383	0.490335	0.861817
1378	mmu-miR-705	Unc5a	0	0	0	0	0	0	0	miR-705/2897	A_54_P2084	A_52_P541095	-0.300692	0.0443248	-6.78383	0.490335	0.861817
1379	mmu-miR-705	“Sept6”	0	0	0	0	0	0	0	miR-705/2897	A_54_P2083	A_52_P473644	-0.300326	0.0442724	-6.78359	0.59012	1.09292
1380	mmu-miR-705	“Sept6”	0	0	0	0	0	0	0	miR-705/2897	A_54_P2083	A_52_P473644	-0.300326	0.0442724	-6.78359	0.59012	1.09292
1381	mmu-miR-705	“Sept6”	0	0	0	0	0	0	0	miR-705/2897	A_54_P2083	A_52_P473644	-0.300326	0.0442724	-6.78359	0.59012	1.09292
1382	mmu-miR-705	“Sept6”	0	0	0	0	0	0	0	miR-705/2897	A_54_P2083	A_52_P473644	-0.300326	0.0442724	-6.78359	0.59012	1.09292
1383	mmu-miR-705	Abcg4	0	0	0	0	0	0	0	miR-705/2897	A_54_P2081	A_51_P376560	-0.301856	0.0444981	-6.78358	0.170637	0.303105
1384	mmu-miR-705	Abcg4	0	0	0	0	0	0	0	miR-705/2897	A_54_P2081	A_51_P376560	-0.301856	0.0444981	-6.78358	0.170637	0.303105
1385	mmu-miR-705	Abcg4	0	0	0	0	0	0	0	miR-705/2897	A_54_P2081	A_51_P376560	-0.301856	0.0444981	-6.78358	0.170637	0.303105
1386	mmu-miR-705	Abcg4	0	0	0	0	0	0	0	miR-705/2897	A_54_P2081	A_51_P376560	-0.301856	0.0444981	-6.78358	0.170637	0.303105
1387	mmu-miR-705	B3gnt5	0	0	0	0	0	0	0	miR-705/2897	A_54_P2083	A_52_P555664	-0.300318	0.0442724	-6.78341	0.59012	1.09292
1388	mmu-miR-705	B3gnt5	0	0	0	0	0	0	0	miR-705/2897	A_54_P2083	A_52_P555664	-0.300318	0.0442724	-6.78341	0.59012	1.09292
1389	mmu-miR-705	B3gnt5	0	0	0	0	0	0	0	miR-705/2897	A_54_P2083	A_52_P555664	-0.300318	0.0442724	-6.78341	0.59012	1.09292
1390	mmu-miR-705	B3gnt5	0	0	0	0	0	0	0	miR-705/2897	A_54_P2083	A_52_P555664	-0.300318	0.0442724	-6.78341	0.59012	1.09292
1391	mmu-miR-705	Nav1	0	0	0	0	0	0	0	miR-705/2897	A_54_P2082	A_52_P201551	-0.300595	0.0443137	-6.78333	0.554966	0.993467
1392	mmu-miR-705	Nav1	0	0	0	0	0	0	0	miR-705/2897	A_54_P2082	A_52_P201551	-0.300595	0.0443137	-6.78333	0.554966	0.993467
1393	mmu-miR-705	Nav1	0	0	0	0	0	0	0	miR-705/2897	A_54_P2082	A_52_P201551	-0.300595	0.0443137	-6.78333	0.554966	0.993467
1394	mmu-miR-705	Nav1	0	0	0	0	0	0	0	miR-705/2897	A_54_P2082	A_52_P201551	-0.300595	0.0443137	-6.78333	0.554966	0.993467
1395	mmu-miR-705	Sash1	0	0	0	0	0	0	0	miR-705/2897	A_54_P2082	A_52_P649224	-0.300594	0.0443137	-6.78331	0.554966	0.993467
1396	mmu-miR-705	Sash1	0	0	0	0	0	0	0	miR-705/2897	A_54_P2082	A_52_P649224	-0.300594	0.0443137	-6.78331	0.554966	0.993467
1397	mmu-miR-705	Sash1	0	0	0	0	0	0	0	miR-705/2897	A_54_P2082	A_52_P649224	-0.300594	0.0443137	-6.78331	0.554966	0.993467
1398	mmu-miR-705	Sash1	0	0	0	0	0	0	0	miR-705/2897	A_54_P2082	A_52_P649224	-0.300594	0.0443137	-6.78331	0.554966	0.993467
1399	mmu-miR-705	Cd72	0	0	0	0	0	0	0	miR-705/2897	A_54_P2082	A_52_P14600	-0.300592	0.0443137	-6.78326	0.554966	0.993467
1400	mmu-miR-705	Cd72	0	0	0	0	0	0	0	miR-705/2897	A_54_P2082	A_52_P14600	-0.300592	0.0443137	-6.78326	0.554966	0.993467
1401	mmu-miR-705	Cd72	0	0	0	0	0	0	0	miR-705/2897	A_54_P2082	A_52_P14600	-0.300592	0.0443137	-6.78326	0.554966	0.993467
1402	mmu-miR-705	Cd72	0	0	0	0	0	0	0	miR-705/2897	A_54_P2082	A_52_P14600	-0.300592	0.0443137	-6.78326	0.554966	0.993467
1403	mmu-miR-705	Nsg1	0	0	0	0	0	0	0	miR-705/2897	A_54_P2082	A_52_P467726	-0.300587	0.0443137	-6.78317	0.554966	0.993467
1404	mmu-miR-705	Nsg1	0	0	0	0	0	0	0	miR-705/2897	A_54_P2082	A_52_P467726	-0.300587	0.0443137	-6.78317	0.554966	0.993467
1405	mmu-miR-705	Nsg1	0	0	0	0	0	0	0	miR-705/2897	A_54_P2082	A_52_P467726	-0.300587	0.0443137	-6.78317	0.554966	0.993467
1406	mmu-miR-705	Nsg1	0	0	0	0	0	0	0	miR-705/2897	A_54_P2082	A_52_P467726	-0.300587	0.0443137	-6.78317	0.554966	0.993467
1407	mmu-miR-705	Mllt4	0	0	0	0	0	0	0	miR-705/2897	A_54_P2083	A_51_P476660	-0.300307	0.0442724	-6.78316	0.59012	1.09292
1408	mmu-miR-705	Mllt4	0	0	0	0	0	0	0	miR-705/2897	A_54_P2083	A_51_P476660	-0.300307	0.0442724	-6.78316	0.59012	1.09292
1409	mmu-miR-705	Mllt4	0	0	0	0	0	0	0	miR-705/2897	A_54_P2083	A_51_P476660	-0.300307	0.0442724	-6.78316	0.59012	1.09292
1410	mmu-miR-705	Mllt4	0	0	0	0	0	0	0	miR-705/2897	A_54_P2083	A_51_P476660	-0.300307	0.0442724	-6.78316	0.59012	1.09292
1411	mmu-miR-705	AW555464	0	0	0	0	0	0	0	miR-705/2897	A_54_P2083	A_52_P446625	-0.300305	0.0442724	-6.78311	0.59012	1.09292
1412	mmu-miR-705	AW555464	0	0	0	0	0	0	0	miR-705/2897	A_54_P2083	A_52_P446625	-0.300305	0.0442724	-6.78311	0.59012	1.09292
1413	mmu-miR-705	AW555464	0	0	0	0	0	0	0	miR-705/2897	A_54_P2083	A_52_P446625	-0.300305	0.0442724	-6.78311	0.59012	1.09292
1414	mmu-miR-705	AW555464	0	0	0	0	0	0	0	miR-705/2897	A_54_P2083	A_52_P446625	-0.300305	0.0442724	-6.78311	0.59012	1.09292
1415	mmu-miR-705	Arhgef3	0	0	0	0	0	0	0	miR-705/2897	A_54_P2082	A_52_P577205	-0.300584	0.0443137	-6.7831	0.554966	0.993467
1416	mmu-miR-705	Arhgef3	0	0	0	0	0	0	0	miR-705/2897	A_54_P2082	A_52_P577205	-0.300584	0.0443137	-6.7831	0.554966	0.993467
1417	mmu-miR-705	Arhgef3	0	0	0	0	0	0	0	miR-705/2897	A_54_P2082	A_52_P577205	-0.300584	0.0443137	-6.7831	0.554966	0.993467
1418	mmu-miR-705	Arhgef3	0	0	0	0	0	0	0	miR-705/2897	A_54_P2082	A_52_P577205	-0.300584	0.0443137	-6.7831	0.554966	0.993467
1419	mmu-miR-705	Tmem159	0	0	0	0	0	0	0	miR-705/2897	A_54_P2084	A_51_P435348	-0.300656	0.0443248	-6.78302	0.490335	0.861817
1420	mmu-miR-705	Tmem159	0	0	0	0	0	0	0	miR-705/2897	A_54_P2084	A_51_P435348	-0.300656	0.0443248	-6.78302	0.490335	0.861817
1421	mmu-miR-705	Tmem159	0	0	0	0	0	0	0	miR-705/2897	A_54_P2084	A_51_P435348	-0.300656	0.0443248	-6.78302	0.490335	0.861817
1422	mmu-miR-705	Tmem159	0	0	0	0	0	0	0	miR-705/2897	A_54_P2084	A_51_P435348	-0.300656	0.0443248	-6.78302	0.490335	0.861817
1423	mmu-miR-705	Vdr	0	0	0	0	0	0	0	miR-705/2897	A_54_P2084	A_52_P334562	-0.300646	0.0443248	-6.78279	0.490335	0.861817
1424	mmu-miR-705	Vdr	0	0	0	0	0	0	0	miR-705/2897	A_54_P2084	A_52_P334562	-0.300646	0.0443248	-6.78279	0.490335	0.861817
1425	mmu-miR-705	Vdr	0	0	0	0	0	0	0	miR-705/2897	A_54_P2084	A_52_P334562	-0.300646	0.0443248	-6.78279	0.490335	0.861817
1426	mmu-miR-705	Vdr	0	0	0	0	0	0	0	miR-705/2897	A_54_P2084	A_52_P334562	-0.300646	0.0443248	-6.78279	0.490335	0.861817
1427	mmu-miR-705	Arhgef3	0	0	0	0	0	0	0	miR-705/2897	A_54_P2082	A_51_P380337	-0.300569	0.0443137	-6.78276	0.554966	0.993467
1428	mmu-miR-705	Arhgef3	0	0	0	0	0	0	0	miR-705/2897	A_54_P2082	A_51_P380337	-0.300569	0.0443137	-6.78276	0.554966	0.993467
1429	mmu-miR-705	Arhgef3	0	0	0	0	0	0	0	miR-705/2897	A_54_P2082	A_51_P380337	-0.300569	0.0443137	-6.78276	0.554966	0.993467
1430	mmu-miR-705	Arhgef3	0	0	0	0	0	0	0	miR-705/2897	A_54_P2082	A_51_P380337	-0.300569	0.0443137	-6.78276	0.554966	0.993467
1431	mmu-miR-705	Notch1	0	0	0	0	0	0	0	miR-705/2897	A_54_P2084	A_51_P508510	-0.300643	0.0443248	-6.78272	0.490335	0.861817
1432	mmu-miR-705	Notch1	0	0	0	0	0	0	0	miR-705/2897	A_54_P2084	A_51_P508510	-0.300643	0.0443248	-6.78272	0.490335	0.861817
1433	mmu-miR-705	Notch1	0	0	0	0	0	0	0	miR-705/2897	A_54_P2084	A_51_P508510	-0.300643	0.0443248	-6.78272	0.490335	0.861817
1434	mmu-miR-705	Notch1	0	0	0	0	0	0	0	miR-705/2897	A_54_P2084	A_51_P508510	-0.300643	0.0443248	-6.78272	0.490335	0.861817
1435	mmu-miR-705	5830405N20Rik	0	0	0	0	0	0	0	miR-705/2897	A_54_P2082	A_51_P377171	-0.300565	0.0443137	-6.78266	0.554966	0.993467
1436	mmu-miR-705	5830405N20Rik	0	0	0	0	0	0	0	miR-705/2897	A_54_P2082	A_51_P377171	-0.300565	0.0443137	-6.78266	0.554966	0.993467
1437	mmu-miR-705	5830405N20Rik	0	0	0	0	0	0	0	miR-705/2897	A_54_P2082	A_51_P377171	-0.300565	0.0443137	-6.78266	0.554966	0.993467
1438	mmu-miR-705	5830405N20Rik	0	0	0	0	0	0	0	miR-705/2897	A_54_P2082	A_51_P377171	-0.300565	0.0443137	-6.78266	0.554966	0.993467
1439	mmu-miR-705	Dusp6	0	0	0	0	0	0	0	miR-705/2897	A_54_P2084	A_51_P502614	-0.300635	0.0443248	-6.78255	0.490335	0.861817
1440	mmu-miR-705	Dusp6	0	0	0	0	0	0	0	miR-705/2897	A_54_P2084	A_51_P502614	-0.300635	0.0443248	-6.78255	0.490335	0.861817
1441	mmu-miR-705	Dusp6	0	0	0	0	0	0	0	miR-705/2897	A_54_P2084	A_51_P502614	-0.300635	0.0443248	-6.78255	0.490335	0.861817
1442	mmu-miR-705	Dusp6	0	0	0	0	0	0	0	miR-705/2897	A_54_P2084	A_51_P502614	-0.300635	0.0443248	-6.78255	0.490335	0.861817
1443	mmu-miR-705	Arhgef6	0	0	0	0	0	0	0	miR-705/2897	A_54_P2084	A_52_P290020	-0.300635	0.0443248	-6.78254	0.490335	0.861817
1444	mmu-miR-705	Arhgef6	0	0	0	0	0	0	0	miR-705/2897	A_54_P2084	A_52_P290020	-0.300635	0.0443248	-6.78254	0.490335	0.861817
1445	mmu-miR-705	Arhgef6	0	0	0	0	0	0	0	miR-705/2897	A_54_P2084	A_52_P290020	-0.300635	0.0443248	-6.78254	0.490335	0.861817
1446	mmu-miR-705	Arhgef6	0	0	0	0	0	0	0	miR-705/2897	A_54_P2084	A_52_P290020	-0.300635	0.0443248	-6.78254	0.490335	0.861817
1447	mmu-miR-705	Gem	0	0	0	0	0	0	0	miR-705/2897	A_54_P2084	A_51_P318192	-0.300633	0.0443248	-6.7825	0.490335	0.861817
1448	mmu-miR-705	Gem	0	0	0	0	0	0	0	miR-705/2897	A_54_P2084	A_51_P318192	-0.300633	0.0443248	-6.7825	0.490335	0.861817
1449	mmu-miR-705	Gem	0	0	0	0	0	0	0	miR-705/2897	A_54_P2084	A_51_P318192	-0.300633	0.0443248	-6.7825	0.490335	0.861817
1450	mmu-miR-705	Gem	0	0	0	0	0	0	0	miR-705/2897	A_54_P2084	A_51_P318192	-0.300633	0.0443248	-6.7825	0.490335	0.861817
1451	mmu-miR-705	Sh3tc2	0	0	0	0	0	0	0	miR-705/2897	A_54_P2082	A_51_P202596	-0.300558	0.0443137	-6.7825	0.554966	0.993467
1452	mmu-miR-705	Sh3tc2	0	0	0	0	0	0	0	miR-705/2897	A_54_P2082	A_51_P202596	-0.300558	0.0443137	-6.7825	0.554966	0.993467
1453	mmu-miR-705	Sh3tc2	0	0	0	0	0	0	0	miR-705/2897	A_54_P2082	A_51_P202596	-0.300558	0.0443137	-6.7825	0.554966	0.993467
1454	mmu-miR-705	Sh3tc2	0	0	0	0	0	0	0	miR-705/2897	A_54_P2082	A_51_P202596	-0.300558	0.0443137	-6.7825	0.554966	0.993467
1455	mmu-miR-705	1110003E01Rik	0	0	0	0	0	0	0	miR-705/2897	A_54_P2083	A_51_P237688	-0.300276	0.0442724	-6.78245	0.59012	1.09292
1456	mmu-miR-705	1110003E01Rik	0	0	0	0	0	0	0	miR-705/2897	A_54_P2083	A_51_P237688	-0.300276	0.0442724	-6.78245	0.59012	1.09292
1457	mmu-miR-705	1110003E01Rik	0	0	0	0	0	0	0	miR-705/2897	A_54_P2083	A_51_P237688	-0.300276	0.0442724	-6.78245	0.59012	1.09292
1458	mmu-miR-705	1110003E01Rik	0	0	0	0	0	0	0	miR-705/2897	A_54_P2083	A_51_P237688	-0.300276	0.0442724	-6.78245	0.59012	1.09292
1459	mmu-miR-705	Bace1	0	0	0	0	0	0	0	miR-705/2897	A_54_P2082	A_51_P167971	-0.300547	0.0443137	-6.78226	0.554966	0.993467
1460	mmu-miR-705	Bace1	0	0	0	0	0	0	0	miR-705/2897	A_54_P2082	A_51_P167971	-0.300547	0.0443137	-6.78226	0.554966	0.993467
1461	mmu-miR-705	Bace1	0	0	0	0	0	0	0	miR-705/2897	A_54_P2082	A_51_P167971	-0.300547	0.0443137	-6.78226	0.554966	0.993467
1462	mmu-miR-705	Bace1	0	0	0	0	0	0	0	miR-705/2897	A_54_P2082	A_51_P167971	-0.300547	0.0443137	-6.78226	0.554966	0.993467
1463	mmu-miR-705	Zfp36	0	0	0	0	0	0	0	miR-705/2897	A_54_P2082	A_51_P158538	-0.300544	0.0443137	-6.78219	0.554966	0.993467
1464	mmu-miR-705	Zfp36	0	0	0	0	0	0	0	miR-705/2897	A_54_P2082	A_51_P158538	-0.300544	0.0443137	-6.78219	0.554966	0.993467
1465	mmu-miR-705	Zfp36	0	0	0	0	0	0	0	miR-705/2897	A_54_P2082	A_51_P158538	-0.300544	0.0443137	-6.78219	0.554966	0.993467
1466	mmu-miR-705	Zfp36	0	0	0	0	0	0	0	miR-705/2897	A_54_P2082	A_51_P158538	-0.300544	0.0443137	-6.78219	0.554966	0.993467
1467	mmu-miR-705	Ece1	0	0	0	0	0	0	0	miR-705/2897	A_54_P2083	A_52_P635278	-0.300259	0.0442724	-6.78208	0.59012	1.09292
1468	mmu-miR-705	Ece1	0	0	0	0	0	0	0	miR-705/2897	A_54_P2083	A_52_P635278	-0.300259	0.0442724	-6.78208	0.59012	1.09292
1469	mmu-miR-705	Ece1	0	0	0	0	0	0	0	miR-705/2897	A_54_P2083	A_52_P635278	-0.300259	0.0442724	-6.78208	0.59012	1.09292
1470	mmu-miR-705	Ece1	0	0	0	0	0	0	0	miR-705/2897	A_54_P2083	A_52_P635278	-0.300259	0.0442724	-6.78208	0.59012	1.09292
1471	mmu-miR-705	Tbc1d10c	0	0	0	0	0	0	0	miR-705/2897	A_54_P2082	A_51_P267314	-0.300538	0.0443137	-6.78206	0.554966	0.993467
1472	mmu-miR-705	Tbc1d10c	0	0	0	0	0	0	0	miR-705/2897	A_54_P2082	A_51_P267314	-0.300538	0.0443137	-6.78206	0.554966	0.993467
1473	mmu-miR-705	Tbc1d10c	0	0	0	0	0	0	0	miR-705/2897	A_54_P2082	A_51_P267314	-0.300538	0.0443137	-6.78206	0.554966	0.993467
1474	mmu-miR-705	Tbc1d10c	0	0	0	0	0	0	0	miR-705/2897	A_54_P2082	A_51_P267314	-0.300538	0.0443137	-6.78206	0.554966	0.993467
1475	mmu-miR-705	Nav1	0	0	0	0	0	0	0	miR-705/2897	A_54_P2084	A_52_P201551	-0.300603	0.0443248	-6.78182	0.490335	0.861817
1476	mmu-miR-705	Nav1	0	0	0	0	0	0	0	miR-705/2897	A_54_P2084	A_52_P201551	-0.300603	0.0443248	-6.78182	0.490335	0.861817
1477	mmu-miR-705	Nav1	0	0	0	0	0	0	0	miR-705/2897	A_54_P2084	A_52_P201551	-0.300603	0.0443248	-6.78182	0.490335	0.861817
1478	mmu-miR-705	Nav1	0	0	0	0	0	0	0	miR-705/2897	A_54_P2084	A_52_P201551	-0.300603	0.0443248	-6.78182	0.490335	0.861817
1479	mmu-miR-705	Tsc22d1	0	0	0	0	0	0	0	miR-705/2897	A_54_P2084	A_51_P341918	-0.300602	0.0443248	-6.78181	0.490335	0.861817
1480	mmu-miR-705	Tsc22d1	0	0	0	0	0	0	0	miR-705/2897	A_54_P2084	A_51_P341918	-0.300602	0.0443248	-6.78181	0.490335	0.861817
1481	mmu-miR-705	Tsc22d1	0	0	0	0	0	0	0	miR-705/2897	A_54_P2084	A_51_P341918	-0.300602	0.0443248	-6.78181	0.490335	0.861817
1482	mmu-miR-705	Tsc22d1	0	0	0	0	0	0	0	miR-705/2897	A_54_P2084	A_51_P341918	-0.300602	0.0443248	-6.78181	0.490335	0.861817
1483	mmu-miR-705	Rxrg	0	0	0	0	0	0	0	miR-705/2897	A_54_P2083	A_51_P513311	-0.300246	0.0442724	-6.78177	0.59012	1.09292
1484	mmu-miR-705	Rxrg	0	0	0	0	0	0	0	miR-705/2897	A_54_P2083	A_51_P513311	-0.300246	0.0442724	-6.78177	0.59012	1.09292
1485	mmu-miR-705	Rxrg	0	0	0	0	0	0	0	miR-705/2897	A_54_P2083	A_51_P513311	-0.300246	0.0442724	-6.78177	0.59012	1.09292
1486	mmu-miR-705	Rxrg	0	0	0	0	0	0	0	miR-705/2897	A_54_P2083	A_51_P513311	-0.300246	0.0442724	-6.78177	0.59012	1.09292
1487	mmu-miR-705	“Sept6”	0	0	0	0	0	0	0	miR-705/2897	A_54_P2083	A_52_P229959	-0.300243	0.0442724	-6.78172	0.59012	1.09292
1488	mmu-miR-705	“Sept6”	0	0	0	0	0	0	0	miR-705/2897	A_54_P2083	A_52_P229959	-0.300243	0.0442724	-6.78172	0.59012	1.09292
1489	mmu-miR-705	“Sept6”	0	0	0	0	0	0	0	miR-705/2897	A_54_P2083	A_52_P229959	-0.300243	0.0442724	-6.78172	0.59012	1.09292
1490	mmu-miR-705	“Sept6”	0	0	0	0	0	0	0	miR-705/2897	A_54_P2083	A_52_P229959	-0.300243	0.0442724	-6.78172	0.59012	1.09292
1491	mmu-miR-705	Rgs3	0	0	0	0	0	0	0	miR-705/2897	A_54_P2084	A_51_P211980	-0.300597	0.0443248	-6.7817	0.490335	0.861817
1492	mmu-miR-705	Rgs3	0	0	0	0	0	0	0	miR-705/2897	A_54_P2084	A_51_P211980	-0.300597	0.0443248	-6.7817	0.490335	0.861817
1493	mmu-miR-705	Rgs3	0	0	0	0	0	0	0	miR-705/2897	A_54_P2084	A_51_P211980	-0.300597	0.0443248	-6.7817	0.490335	0.861817
1494	mmu-miR-705	Rgs3	0	0	0	0	0	0	0	miR-705/2897	A_54_P2084	A_51_P211980	-0.300597	0.0443248	-6.7817	0.490335	0.861817
1495	mmu-miR-705	Map3k14	0	0	0	0	0	0	0	miR-705/2897	A_54_P2082	A_52_P364130	-0.300522	0.0443137	-6.78169	0.554966	0.993467
1496	mmu-miR-705	Map3k14	0	0	0	0	0	0	0	miR-705/2897	A_54_P2082	A_52_P364130	-0.300522	0.0443137	-6.78169	0.554966	0.993467
1497	mmu-miR-705	Map3k14	0	0	0	0	0	0	0	miR-705/2897	A_54_P2082	A_52_P364130	-0.300522	0.0443137	-6.78169	0.554966	0.993467
1498	mmu-miR-705	Map3k14	0	0	0	0	0	0	0	miR-705/2897	A_54_P2082	A_52_P364130	-0.300522	0.0443137	-6.78169	0.554966	0.993467
1499	mmu-miR-705	Atp8b4	0	0	0	0	0	0	0	miR-705/2897	A_54_P2082	A_51_P190639	-0.30052	0.0443137	-6.78165	0.554966	0.993467
1500	mmu-miR-705	Atp8b4	0	0	0	0	0	0	0	miR-705/2897	A_54_P2082	A_51_P190639	-0.30052	0.0443137	-6.78165	0.554966	0.993467
1501	mmu-miR-705	Atp8b4	0	0	0	0	0	0	0	miR-705/2897	A_54_P2082	A_51_P190639	-0.30052	0.0443137	-6.78165	0.554966	0.993467
1502	mmu-miR-705	Atp8b4	0	0	0	0	0	0	0	miR-705/2897	A_54_P2082	A_51_P190639	-0.30052	0.0443137	-6.78165	0.554966	0.993467
1503	mmu-miR-705	Prkce	0	0	0	0	0	0	0	miR-705/2897	A_54_P2083	A_51_P352782	-0.300239	0.0442724	-6.78161	0.59012	1.09292
1504	mmu-miR-705	Prkce	0	0	0	0	0	0	0	miR-705/2897	A_54_P2083	A_51_P352782	-0.300239	0.0442724	-6.78161	0.59012	1.09292
1505	mmu-miR-705	Prkce	0	0	0	0	0	0	0	miR-705/2897	A_54_P2083	A_51_P352782	-0.300239	0.0442724	-6.78161	0.59012	1.09292
1506	mmu-miR-705	Prkce	0	0	0	0	0	0	0	miR-705/2897	A_54_P2083	A_51_P352782	-0.300239	0.0442724	-6.78161	0.59012	1.09292
1507	mmu-miR-705	Sh3tc2	0	0	0	0	0	0	0	miR-705/2897	A_54_P2084	A_51_P202596	-0.300592	0.0443248	-6.78157	0.490335	0.861817
1508	mmu-miR-705	Sh3tc2	0	0	0	0	0	0	0	miR-705/2897	A_54_P2084	A_51_P202596	-0.300592	0.0443248	-6.78157	0.490335	0.861817
1509	mmu-miR-705	Sh3tc2	0	0	0	0	0	0	0	miR-705/2897	A_54_P2084	A_51_P202596	-0.300592	0.0443248	-6.78157	0.490335	0.861817
1510	mmu-miR-705	Sh3tc2	0	0	0	0	0	0	0	miR-705/2897	A_54_P2084	A_51_P202596	-0.300592	0.0443248	-6.78157	0.490335	0.861817
1511	mmu-miR-705	Cd72	0	0	0	0	0	0	0	miR-705/2897	A_54_P2084	A_52_P14600	-0.300588	0.0443248	-6.78148	0.490335	0.861817
1512	mmu-miR-705	Cd72	0	0	0	0	0	0	0	miR-705/2897	A_54_P2084	A_52_P14600	-0.300588	0.0443248	-6.78148	0.490335	0.861817
1513	mmu-miR-705	Cd72	0	0	0	0	0	0	0	miR-705/2897	A_54_P2084	A_52_P14600	-0.300588	0.0443248	-6.78148	0.490335	0.861817
1514	mmu-miR-705	Cd72	0	0	0	0	0	0	0	miR-705/2897	A_54_P2084	A_52_P14600	-0.300588	0.0443248	-6.78148	0.490335	0.861817
1515	mmu-miR-705	Arhgef3	0	0	0	0	0	0	0	miR-705/2897	A_54_P2084	A_52_P577205	-0.300587	0.0443248	-6.78148	0.490335	0.861817
1516	mmu-miR-705	Arhgef3	0	0	0	0	0	0	0	miR-705/2897	A_54_P2084	A_52_P577205	-0.300587	0.0443248	-6.78148	0.490335	0.861817
1517	mmu-miR-705	Arhgef3	0	0	0	0	0	0	0	miR-705/2897	A_54_P2084	A_52_P577205	-0.300587	0.0443248	-6.78148	0.490335	0.861817
1518	mmu-miR-705	Arhgef3	0	0	0	0	0	0	0	miR-705/2897	A_54_P2084	A_52_P577205	-0.300587	0.0443248	-6.78148	0.490335	0.861817
1519	mmu-miR-705	Cd69	0	0	0	0	0	0	0	miR-705/2897	A_54_P2084	A_51_P181286	-0.300582	0.0443248	-6.78135	0.490335	0.861817
1520	mmu-miR-705	Cd69	0	0	0	0	0	0	0	miR-705/2897	A_54_P2084	A_51_P181286	-0.300582	0.0443248	-6.78135	0.490335	0.861817
1521	mmu-miR-705	Cd69	0	0	0	0	0	0	0	miR-705/2897	A_54_P2084	A_51_P181286	-0.300582	0.0443248	-6.78135	0.490335	0.861817
1522	mmu-miR-705	Cd69	0	0	0	0	0	0	0	miR-705/2897	A_54_P2084	A_51_P181286	-0.300582	0.0443248	-6.78135	0.490335	0.861817
1523	mmu-miR-705	Arhgef6	0	0	0	0	0	0	0	miR-705/2897	A_54_P2082	A_52_P290020	-0.300507	0.0443137	-6.78135	0.554966	0.993467
1524	mmu-miR-705	Arhgef6	0	0	0	0	0	0	0	miR-705/2897	A_54_P2082	A_52_P290020	-0.300507	0.0443137	-6.78135	0.554966	0.993467
1525	mmu-miR-705	Arhgef6	0	0	0	0	0	0	0	miR-705/2897	A_54_P2082	A_52_P290020	-0.300507	0.0443137	-6.78135	0.554966	0.993467
1526	mmu-miR-705	Arhgef6	0	0	0	0	0	0	0	miR-705/2897	A_54_P2082	A_52_P290020	-0.300507	0.0443137	-6.78135	0.554966	0.993467
1527	mmu-miR-705	Socs1	0	0	0	0	0	0	0	miR-705/2897	A_54_P2083	A_51_P279606	-0.300224	0.0442724	-6.78129	0.59012	1.09292
1528	mmu-miR-705	Socs1	0	0	0	0	0	0	0	miR-705/2897	A_54_P2083	A_51_P279606	-0.300224	0.0442724	-6.78129	0.59012	1.09292
1529	mmu-miR-705	Socs1	0	0	0	0	0	0	0	miR-705/2897	A_54_P2083	A_51_P279606	-0.300224	0.0442724	-6.78129	0.59012	1.09292
1530	mmu-miR-705	Socs1	0	0	0	0	0	0	0	miR-705/2897	A_54_P2083	A_51_P279606	-0.300224	0.0442724	-6.78129	0.59012	1.09292
1531	mmu-miR-705	Tmem121	0	0	0	0	0	0	0	miR-705/2897	A_54_P2081	A_52_P402394	-0.301755	0.0444981	-6.78129	0.170637	0.303105
1532	mmu-miR-705	Tmem121	0	0	0	0	0	0	0	miR-705/2897	A_54_P2081	A_52_P402394	-0.301755	0.0444981	-6.78129	0.170637	0.303105
1533	mmu-miR-705	Tmem121	0	0	0	0	0	0	0	miR-705/2897	A_54_P2081	A_52_P402394	-0.301755	0.0444981	-6.78129	0.170637	0.303105
1534	mmu-miR-705	Tmem121	0	0	0	0	0	0	0	miR-705/2897	A_54_P2081	A_52_P402394	-0.301755	0.0444981	-6.78129	0.170637	0.303105
1535	mmu-miR-705	Ppp1r9a	0	0	0	0	0	0	0	miR-705/2897	A_54_P2083	A_52_P239536	-0.30022	0.0442724	-6.78118	0.59012	1.09292
1536	mmu-miR-705	Ppp1r9a	0	0	0	0	0	0	0	miR-705/2897	A_54_P2083	A_52_P239536	-0.30022	0.0442724	-6.78118	0.59012	1.09292
1537	mmu-miR-705	Ppp1r9a	0	0	0	0	0	0	0	miR-705/2897	A_54_P2083	A_52_P239536	-0.30022	0.0442724	-6.78118	0.59012	1.09292
1538	mmu-miR-705	Ppp1r9a	0	0	0	0	0	0	0	miR-705/2897	A_54_P2083	A_52_P239536	-0.30022	0.0442724	-6.78118	0.59012	1.09292
1539	mmu-miR-705	Col5a1	0	0	0	0	0	0	0	miR-705/2897	A_54_P2081	A_51_P414637	-0.301744	0.0444981	-6.78106	0.170637	0.303105
1540	mmu-miR-705	Col5a1	0	0	0	0	0	0	0	miR-705/2897	A_54_P2081	A_51_P414637	-0.301744	0.0444981	-6.78106	0.170637	0.303105
1541	mmu-miR-705	Col5a1	0	0	0	0	0	0	0	miR-705/2897	A_54_P2081	A_51_P414637	-0.301744	0.0444981	-6.78106	0.170637	0.303105
1542	mmu-miR-705	Col5a1	0	0	0	0	0	0	0	miR-705/2897	A_54_P2081	A_51_P414637	-0.301744	0.0444981	-6.78106	0.170637	0.303105
1543	mmu-miR-705	Mllt6	0	0	0	0	0	0	0	miR-705/2897	A_54_P2083	A_51_P321984	-0.300214	0.0442724	-6.78105	0.59012	1.09292
1544	mmu-miR-705	Mllt6	0	0	0	0	0	0	0	miR-705/2897	A_54_P2083	A_51_P321984	-0.300214	0.0442724	-6.78105	0.59012	1.09292
1545	mmu-miR-705	Mllt6	0	0	0	0	0	0	0	miR-705/2897	A_54_P2083	A_51_P321984	-0.300214	0.0442724	-6.78105	0.59012	1.09292
1546	mmu-miR-705	Mllt6	0	0	0	0	0	0	0	miR-705/2897	A_54_P2083	A_51_P321984	-0.300214	0.0442724	-6.78105	0.59012	1.09292
1547	mmu-miR-705	Esr1	0	0	0	0	0	0	0	miR-705/2897	A_54_P2083	A_52_P237077	-0.30021	0.0442724	-6.78097	0.59012	1.09292
1548	mmu-miR-705	Esr1	0	0	0	0	0	0	0	miR-705/2897	A_54_P2083	A_52_P237077	-0.30021	0.0442724	-6.78097	0.59012	1.09292
1549	mmu-miR-705	Esr1	0	0	0	0	0	0	0	miR-705/2897	A_54_P2083	A_52_P237077	-0.30021	0.0442724	-6.78097	0.59012	1.09292
1550	mmu-miR-705	Esr1	0	0	0	0	0	0	0	miR-705/2897	A_54_P2083	A_52_P237077	-0.30021	0.0442724	-6.78097	0.59012	1.09292
1551	mmu-miR-705	Dab2ip	0	0	0	0	0	0	0	miR-705/2897	A_54_P2083	A_52_P622471	-0.300204	0.0442724	-6.78084	0.59012	1.09292
1552	mmu-miR-705	Dab2ip	0	0	0	0	0	0	0	miR-705/2897	A_54_P2083	A_52_P622471	-0.300204	0.0442724	-6.78084	0.59012	1.09292
1553	mmu-miR-705	Dab2ip	0	0	0	0	0	0	0	miR-705/2897	A_54_P2083	A_52_P622471	-0.300204	0.0442724	-6.78084	0.59012	1.09292
1554	mmu-miR-705	Dab2ip	0	0	0	0	0	0	0	miR-705/2897	A_54_P2083	A_52_P622471	-0.300204	0.0442724	-6.78084	0.59012	1.09292
1555	mmu-miR-705	Sash1	0	0	0	0	0	0	0	miR-705/2897	A_54_P2084	A_52_P649224	-0.300557	0.0443248	-6.78078	0.490335	0.861817
1556	mmu-miR-705	Sash1	0	0	0	0	0	0	0	miR-705/2897	A_54_P2084	A_52_P649224	-0.300557	0.0443248	-6.78078	0.490335	0.861817
1557	mmu-miR-705	Sash1	0	0	0	0	0	0	0	miR-705/2897	A_54_P2084	A_52_P649224	-0.300557	0.0443248	-6.78078	0.490335	0.861817
1558	mmu-miR-705	Sash1	0	0	0	0	0	0	0	miR-705/2897	A_54_P2084	A_52_P649224	-0.300557	0.0443248	-6.78078	0.490335	0.861817
1559	mmu-miR-705	Rgl1	0	0	0	0	0	0	0	miR-705/2897	A_54_P2082	A_52_P576041	-0.300473	0.0443137	-6.78058	0.554966	0.993467
1560	mmu-miR-705	Rgl1	0	0	0	0	0	0	0	miR-705/2897	A_54_P2082	A_52_P576041	-0.300473	0.0443137	-6.78058	0.554966	0.993467
1561	mmu-miR-705	Rgl1	0	0	0	0	0	0	0	miR-705/2897	A_54_P2082	A_52_P576041	-0.300473	0.0443137	-6.78058	0.554966	0.993467
1562	mmu-miR-705	Rgl1	0	0	0	0	0	0	0	miR-705/2897	A_54_P2082	A_52_P576041	-0.300473	0.0443137	-6.78058	0.554966	0.993467
1563	mmu-miR-705	Arhgef3	0	0	0	0	0	0	0	miR-705/2897	A_54_P2084	A_51_P380337	-0.300541	0.0443248	-6.78043	0.490335	0.861817
1564	mmu-miR-705	Arhgef3	0	0	0	0	0	0	0	miR-705/2897	A_54_P2084	A_51_P380337	-0.300541	0.0443248	-6.78043	0.490335	0.861817
1565	mmu-miR-705	Arhgef3	0	0	0	0	0	0	0	miR-705/2897	A_54_P2084	A_51_P380337	-0.300541	0.0443248	-6.78043	0.490335	0.861817
1566	mmu-miR-705	Arhgef3	0	0	0	0	0	0	0	miR-705/2897	A_54_P2084	A_51_P380337	-0.300541	0.0443248	-6.78043	0.490335	0.861817
1567	mmu-miR-705	1700025G04Rik	0	0	0	0	0	0	0	miR-705/2897	A_54_P2082	A_52_P590258	-0.300459	0.0443137	-6.78028	0.554966	0.993467
1568	mmu-miR-705	1700025G04Rik	0	0	0	0	0	0	0	miR-705/2897	A_54_P2082	A_52_P590258	-0.300459	0.0443137	-6.78028	0.554966	0.993467
1569	mmu-miR-705	1700025G04Rik	0	0	0	0	0	0	0	miR-705/2897	A_54_P2082	A_52_P590258	-0.300459	0.0443137	-6.78028	0.554966	0.993467
1570	mmu-miR-705	1700025G04Rik	0	0	0	0	0	0	0	miR-705/2897	A_54_P2082	A_52_P590258	-0.300459	0.0443137	-6.78028	0.554966	0.993467
1571	mmu-miR-705	Smad1	0	0	0	0	0	0	0	miR-705/2897	A_54_P2082	A_51_P409260	-0.300453	0.0443137	-6.78013	0.554966	0.993467
1572	mmu-miR-705	Smad1	0	0	0	0	0	0	0	miR-705/2897	A_54_P2082	A_51_P409260	-0.300453	0.0443137	-6.78013	0.554966	0.993467
1573	mmu-miR-705	Smad1	0	0	0	0	0	0	0	miR-705/2897	A_54_P2082	A_51_P409260	-0.300453	0.0443137	-6.78013	0.554966	0.993467
1574	mmu-miR-705	Smad1	0	0	0	0	0	0	0	miR-705/2897	A_54_P2082	A_51_P409260	-0.300453	0.0443137	-6.78013	0.554966	0.993467
1575	mmu-miR-705	1500009L16Rik	0	0	0	0	0	0	0	miR-705/2897	A_54_P2083	A_51_P343598	-0.300171	0.0442724	-6.7801	0.59012	1.09292
1576	mmu-miR-705	1500009L16Rik	0	0	0	0	0	0	0	miR-705/2897	A_54_P2083	A_51_P343598	-0.300171	0.0442724	-6.7801	0.59012	1.09292
1577	mmu-miR-705	1500009L16Rik	0	0	0	0	0	0	0	miR-705/2897	A_54_P2083	A_51_P343598	-0.300171	0.0442724	-6.7801	0.59012	1.09292
1578	mmu-miR-705	1500009L16Rik	0	0	0	0	0	0	0	miR-705/2897	A_54_P2083	A_51_P343598	-0.300171	0.0442724	-6.7801	0.59012	1.09292
1579	mmu-miR-705	Nsg1	0	0	0	0	0	0	0	miR-705/2897	A_54_P2084	A_52_P467726	-0.300524	0.0443248	-6.78005	0.490335	0.861817
1580	mmu-miR-705	Nsg1	0	0	0	0	0	0	0	miR-705/2897	A_54_P2084	A_52_P467726	-0.300524	0.0443248	-6.78005	0.490335	0.861817
1581	mmu-miR-705	Nsg1	0	0	0	0	0	0	0	miR-705/2897	A_54_P2084	A_52_P467726	-0.300524	0.0443248	-6.78005	0.490335	0.861817
1582	mmu-miR-705	Nsg1	0	0	0	0	0	0	0	miR-705/2897	A_54_P2084	A_52_P467726	-0.300524	0.0443248	-6.78005	0.490335	0.861817
1583	mmu-miR-705	5830405N20Rik	0	0	0	0	0	0	0	miR-705/2897	A_54_P2084	A_51_P377171	-0.300523	0.0443248	-6.78003	0.490335	0.861817
1584	mmu-miR-705	5830405N20Rik	0	0	0	0	0	0	0	miR-705/2897	A_54_P2084	A_51_P377171	-0.300523	0.0443248	-6.78003	0.490335	0.861817
1585	mmu-miR-705	5830405N20Rik	0	0	0	0	0	0	0	miR-705/2897	A_54_P2084	A_51_P377171	-0.300523	0.0443248	-6.78003	0.490335	0.861817
1586	mmu-miR-705	5830405N20Rik	0	0	0	0	0	0	0	miR-705/2897	A_54_P2084	A_51_P377171	-0.300523	0.0443248	-6.78003	0.490335	0.861817
1587	mmu-miR-705	Cmtm3	0	0	0	0	0	0	0	miR-705/2897	A_54_P2082	A_51_P321886	-0.300447	0.0443137	-6.77999	0.554966	0.993467
1588	mmu-miR-705	Cmtm3	0	0	0	0	0	0	0	miR-705/2897	A_54_P2082	A_51_P321886	-0.300447	0.0443137	-6.77999	0.554966	0.993467
1589	mmu-miR-705	Cmtm3	0	0	0	0	0	0	0	miR-705/2897	A_54_P2082	A_51_P321886	-0.300447	0.0443137	-6.77999	0.554966	0.993467
1590	mmu-miR-705	Cmtm3	0	0	0	0	0	0	0	miR-705/2897	A_54_P2082	A_51_P321886	-0.300447	0.0443137	-6.77999	0.554966	0.993467
1591	mmu-miR-705	Rasl12	0	0	0	0	0	0	0	miR-705/2897	A_54_P2083	A_51_P105927	-0.300164	0.0442724	-6.77993	0.59012	1.09292
1592	mmu-miR-705	Rasl12	0	0	0	0	0	0	0	miR-705/2897	A_54_P2083	A_51_P105927	-0.300164	0.0442724	-6.77993	0.59012	1.09292
1593	mmu-miR-705	Rasl12	0	0	0	0	0	0	0	miR-705/2897	A_54_P2083	A_51_P105927	-0.300164	0.0442724	-6.77993	0.59012	1.09292
1594	mmu-miR-705	Rasl12	0	0	0	0	0	0	0	miR-705/2897	A_54_P2083	A_51_P105927	-0.300164	0.0442724	-6.77993	0.59012	1.09292
1595	mmu-miR-705	Ccne1	0	0	0	0	0	0	0	miR-705/2897	A_54_P2083	A_51_P408946	-0.300162	0.0442724	-6.77987	0.59012	1.09292
1596	mmu-miR-705	Ccne1	0	0	0	0	0	0	0	miR-705/2897	A_54_P2083	A_51_P408946	-0.300162	0.0442724	-6.77987	0.59012	1.09292
1597	mmu-miR-705	Ccne1	0	0	0	0	0	0	0	miR-705/2897	A_54_P2083	A_51_P408946	-0.300162	0.0442724	-6.77987	0.59012	1.09292
1598	mmu-miR-705	Ccne1	0	0	0	0	0	0	0	miR-705/2897	A_54_P2083	A_51_P408946	-0.300162	0.0442724	-6.77987	0.59012	1.09292
1599	mmu-miR-705	Zfp516	0	0	0	0	0	0	0	miR-705/2897	A_54_P2082	A_52_P244030	-0.30044	0.0443137	-6.77984	0.554966	0.993467
1600	mmu-miR-705	Zfp516	0	0	0	0	0	0	0	miR-705/2897	A_54_P2082	A_52_P244030	-0.30044	0.0443137	-6.77984	0.554966	0.993467
1601	mmu-miR-705	Zfp516	0	0	0	0	0	0	0	miR-705/2897	A_54_P2082	A_52_P244030	-0.30044	0.0443137	-6.77984	0.554966	0.993467
1602	mmu-miR-705	Zfp516	0	0	0	0	0	0	0	miR-705/2897	A_54_P2082	A_52_P244030	-0.30044	0.0443137	-6.77984	0.554966	0.993467
1603	mmu-miR-705	Icos	0	0	0	0	0	0	0	miR-705/2897	A_54_P2083	A_52_P682768	-0.300152	0.0442724	-6.77966	0.59012	1.09292
1604	mmu-miR-705	Icos	0	0	0	0	0	0	0	miR-705/2897	A_54_P2083	A_52_P682768	-0.300152	0.0442724	-6.77966	0.59012	1.09292
1605	mmu-miR-705	Icos	0	0	0	0	0	0	0	miR-705/2897	A_54_P2083	A_52_P682768	-0.300152	0.0442724	-6.77966	0.59012	1.09292
1606	mmu-miR-705	Icos	0	0	0	0	0	0	0	miR-705/2897	A_54_P2083	A_52_P682768	-0.300152	0.0442724	-6.77966	0.59012	1.09292
1607	mmu-miR-705	Pdgfrb	0	0	0	0	0	0	0	miR-705/2897	A_54_P2084	A_51_P150964	-0.300504	0.0443248	-6.77961	0.490335	0.861817
1608	mmu-miR-705	Pdgfrb	0	0	0	0	0	0	0	miR-705/2897	A_54_P2084	A_51_P150964	-0.300504	0.0443248	-6.77961	0.490335	0.861817
1609	mmu-miR-705	Pdgfrb	0	0	0	0	0	0	0	miR-705/2897	A_54_P2084	A_51_P150964	-0.300504	0.0443248	-6.77961	0.490335	0.861817
1610	mmu-miR-705	Pdgfrb	0	0	0	0	0	0	0	miR-705/2897	A_54_P2084	A_51_P150964	-0.300504	0.0443248	-6.77961	0.490335	0.861817
1611	mmu-miR-705	Arid5b	0	0	0	0	0	0	0	miR-705/2897	A_54_P2083	A_52_P432580	-0.300147	0.0442724	-6.77954	0.59012	1.09292
1612	mmu-miR-705	Arid5b	0	0	0	0	0	0	0	miR-705/2897	A_54_P2083	A_52_P432580	-0.300147	0.0442724	-6.77954	0.59012	1.09292
1613	mmu-miR-705	Arid5b	0	0	0	0	0	0	0	miR-705/2897	A_54_P2083	A_52_P432580	-0.300147	0.0442724	-6.77954	0.59012	1.09292
1614	mmu-miR-705	Arid5b	0	0	0	0	0	0	0	miR-705/2897	A_54_P2083	A_52_P432580	-0.300147	0.0442724	-6.77954	0.59012	1.09292
1615	mmu-miR-705	Nkx2-3	0	0	0	0	0	0	0	miR-705/2897	A_54_P2081	A_51_P368123	-0.301667	0.0444981	-6.77932	0.170637	0.303105
1616	mmu-miR-705	Nkx2-3	0	0	0	0	0	0	0	miR-705/2897	A_54_P2081	A_51_P368123	-0.301667	0.0444981	-6.77932	0.170637	0.303105
1617	mmu-miR-705	Nkx2-3	0	0	0	0	0	0	0	miR-705/2897	A_54_P2081	A_51_P368123	-0.301667	0.0444981	-6.77932	0.170637	0.303105
1618	mmu-miR-705	Nkx2-3	0	0	0	0	0	0	0	miR-705/2897	A_54_P2081	A_51_P368123	-0.301667	0.0444981	-6.77932	0.170637	0.303105
1619	mmu-miR-705	Tmem158	0	0	0	0	0	0	0	miR-705/2897	A_54_P2082	A_51_P104012	-0.300406	0.0443137	-6.77908	0.554966	0.993467
1620	mmu-miR-705	Tmem158	0	0	0	0	0	0	0	miR-705/2897	A_54_P2082	A_51_P104012	-0.300406	0.0443137	-6.77908	0.554966	0.993467
1621	mmu-miR-705	Tmem158	0	0	0	0	0	0	0	miR-705/2897	A_54_P2082	A_51_P104012	-0.300406	0.0443137	-6.77908	0.554966	0.993467
1622	mmu-miR-705	Tmem158	0	0	0	0	0	0	0	miR-705/2897	A_54_P2082	A_51_P104012	-0.300406	0.0443137	-6.77908	0.554966	0.993467
1623	mmu-miR-705	Zfp516	0	0	0	0	0	0	0	miR-705/2897	A_54_P2084	A_52_P244030	-0.30048	0.0443248	-6.77906	0.490335	0.861817
1624	mmu-miR-705	Zfp516	0	0	0	0	0	0	0	miR-705/2897	A_54_P2084	A_52_P244030	-0.30048	0.0443248	-6.77906	0.490335	0.861817
1625	mmu-miR-705	Zfp516	0	0	0	0	0	0	0	miR-705/2897	A_54_P2084	A_52_P244030	-0.30048	0.0443248	-6.77906	0.490335	0.861817
1626	mmu-miR-705	Zfp516	0	0	0	0	0	0	0	miR-705/2897	A_54_P2084	A_52_P244030	-0.30048	0.0443248	-6.77906	0.490335	0.861817
1627	mmu-miR-705	Cobll1	0	0	0	0	0	0	0	miR-705/2897	A_54_P2083	A_51_P397394	-0.300125	0.0442724	-6.77904	0.59012	1.09292
1628	mmu-miR-705	Cobll1	0	0	0	0	0	0	0	miR-705/2897	A_54_P2083	A_51_P397394	-0.300125	0.0442724	-6.77904	0.59012	1.09292
1629	mmu-miR-705	Cobll1	0	0	0	0	0	0	0	miR-705/2897	A_54_P2083	A_51_P397394	-0.300125	0.0442724	-6.77904	0.59012	1.09292
1630	mmu-miR-705	Cobll1	0	0	0	0	0	0	0	miR-705/2897	A_54_P2083	A_51_P397394	-0.300125	0.0442724	-6.77904	0.59012	1.09292
1631	mmu-miR-705	Map3k14	0	0	0	0	0	0	0	miR-705/2897	A_54_P2084	A_52_P364130	-0.300478	0.0443248	-6.77901	0.490335	0.861817
1632	mmu-miR-705	Map3k14	0	0	0	0	0	0	0	miR-705/2897	A_54_P2084	A_52_P364130	-0.300478	0.0443248	-6.77901	0.490335	0.861817
1633	mmu-miR-705	Map3k14	0	0	0	0	0	0	0	miR-705/2897	A_54_P2084	A_52_P364130	-0.300478	0.0443248	-6.77901	0.490335	0.861817
1634	mmu-miR-705	Map3k14	0	0	0	0	0	0	0	miR-705/2897	A_54_P2084	A_52_P364130	-0.300478	0.0443248	-6.77901	0.490335	0.861817
1635	mmu-miR-705	Smad1	0	0	0	0	0	0	0	miR-705/2897	A_54_P2084	A_51_P409260	-0.300458	0.0443248	-6.77856	0.490335	0.861817
1636	mmu-miR-705	Smad1	0	0	0	0	0	0	0	miR-705/2897	A_54_P2084	A_51_P409260	-0.300458	0.0443248	-6.77856	0.490335	0.861817
1637	mmu-miR-705	Smad1	0	0	0	0	0	0	0	miR-705/2897	A_54_P2084	A_51_P409260	-0.300458	0.0443248	-6.77856	0.490335	0.861817
1638	mmu-miR-705	Smad1	0	0	0	0	0	0	0	miR-705/2897	A_54_P2084	A_51_P409260	-0.300458	0.0443248	-6.77856	0.490335	0.861817
1639	mmu-miR-705	Tbc1d10c	0	0	0	0	0	0	0	miR-705/2897	A_54_P2084	A_51_P267314	-0.300452	0.0443248	-6.77842	0.490335	0.861817
1640	mmu-miR-705	Tbc1d10c	0	0	0	0	0	0	0	miR-705/2897	A_54_P2084	A_51_P267314	-0.300452	0.0443248	-6.77842	0.490335	0.861817
1641	mmu-miR-705	Tbc1d10c	0	0	0	0	0	0	0	miR-705/2897	A_54_P2084	A_51_P267314	-0.300452	0.0443248	-6.77842	0.490335	0.861817
1642	mmu-miR-705	Tbc1d10c	0	0	0	0	0	0	0	miR-705/2897	A_54_P2084	A_51_P267314	-0.300452	0.0443248	-6.77842	0.490335	0.861817
1643	mmu-miR-705	Ets1	0	0	0	0	0	0	0	miR-705/2897	A_54_P2083	A_52_P194250	-0.300092	0.0442724	-6.7783	0.59012	1.09292
1644	mmu-miR-705	Ets1	0	0	0	0	0	0	0	miR-705/2897	A_54_P2083	A_52_P194250	-0.300092	0.0442724	-6.7783	0.59012	1.09292
1645	mmu-miR-705	Ets1	0	0	0	0	0	0	0	miR-705/2897	A_54_P2083	A_52_P194250	-0.300092	0.0442724	-6.7783	0.59012	1.09292
1646	mmu-miR-705	Ets1	0	0	0	0	0	0	0	miR-705/2897	A_54_P2083	A_52_P194250	-0.300092	0.0442724	-6.7783	0.59012	1.09292
1647	mmu-miR-705	Epas1	0	0	0	0	0	0	0	miR-705/2897	A_54_P2083	A_51_P250058	-0.300091	0.0442724	-6.77828	0.59012	1.09292
1648	mmu-miR-705	Epas1	0	0	0	0	0	0	0	miR-705/2897	A_54_P2083	A_51_P250058	-0.300091	0.0442724	-6.77828	0.59012	1.09292
1649	mmu-miR-705	Epas1	0	0	0	0	0	0	0	miR-705/2897	A_54_P2083	A_51_P250058	-0.300091	0.0442724	-6.77828	0.59012	1.09292
1650	mmu-miR-705	Epas1	0	0	0	0	0	0	0	miR-705/2897	A_54_P2083	A_51_P250058	-0.300091	0.0442724	-6.77828	0.59012	1.09292
1651	mmu-miR-705	Pgam1	0	0	0	0	0	0	0	miR-705/2897	A_54_P2084	A_51_P342669	-0.300443	0.0443248	-6.77821	0.490335	0.861817
1652	mmu-miR-705	Pgam1	0	0	0	0	0	0	0	miR-705/2897	A_54_P2084	A_51_P342669	-0.300443	0.0443248	-6.77821	0.490335	0.861817
1653	mmu-miR-705	Pgam1	0	0	0	0	0	0	0	miR-705/2897	A_54_P2084	A_51_P342669	-0.300443	0.0443248	-6.77821	0.490335	0.861817
1654	mmu-miR-705	Pgam1	0	0	0	0	0	0	0	miR-705/2897	A_54_P2084	A_51_P342669	-0.300443	0.0443248	-6.77821	0.490335	0.861817
1655	mmu-miR-705	Serpinf1	0	0	0	0	0	0	0	miR-705/2897	A_54_P2081	A_51_P517075	-0.301617	0.0444981	-6.7782	0.170637	0.303105
1656	mmu-miR-705	Serpinf1	0	0	0	0	0	0	0	miR-705/2897	A_54_P2081	A_51_P517075	-0.301617	0.0444981	-6.7782	0.170637	0.303105
1657	mmu-miR-705	Serpinf1	0	0	0	0	0	0	0	miR-705/2897	A_54_P2081	A_51_P517075	-0.301617	0.0444981	-6.7782	0.170637	0.303105
1658	mmu-miR-705	Serpinf1	0	0	0	0	0	0	0	miR-705/2897	A_54_P2081	A_51_P517075	-0.301617	0.0444981	-6.7782	0.170637	0.303105
1659	mmu-miR-705	Fgd6	0	0	0	0	0	0	0	miR-705/2897	A_54_P2083	A_51_P401673	-0.300079	0.0442724	-6.77801	0.59012	1.09292
1660	mmu-miR-705	Fgd6	0	0	0	0	0	0	0	miR-705/2897	A_54_P2083	A_51_P401673	-0.300079	0.0442724	-6.77801	0.59012	1.09292
1661	mmu-miR-705	Fgd6	0	0	0	0	0	0	0	miR-705/2897	A_54_P2083	A_51_P401673	-0.300079	0.0442724	-6.77801	0.59012	1.09292
1662	mmu-miR-705	Fgd6	0	0	0	0	0	0	0	miR-705/2897	A_54_P2083	A_51_P401673	-0.300079	0.0442724	-6.77801	0.59012	1.09292
1663	mmu-miR-705	Nfatc1	0	0	0	0	0	0	0	miR-705/2897	A_54_P2082	A_51_P517870	-0.300356	0.0443137	-6.77795	0.554966	0.993467
1664	mmu-miR-705	Nfatc1	0	0	0	0	0	0	0	miR-705/2897	A_54_P2082	A_51_P517870	-0.300356	0.0443137	-6.77795	0.554966	0.993467
1665	mmu-miR-705	Nfatc1	0	0	0	0	0	0	0	miR-705/2897	A_54_P2082	A_51_P517870	-0.300356	0.0443137	-6.77795	0.554966	0.993467
1666	mmu-miR-705	Nfatc1	0	0	0	0	0	0	0	miR-705/2897	A_54_P2082	A_51_P517870	-0.300356	0.0443137	-6.77795	0.554966	0.993467
1667	mmu-miR-705	Gpr56	0	0	0	0	0	0	0	miR-705/2897	A_54_P2083	A_52_P317393	-0.300068	0.0442724	-6.77775	0.59012	1.09292
1668	mmu-miR-705	Gpr56	0	0	0	0	0	0	0	miR-705/2897	A_54_P2083	A_52_P317393	-0.300068	0.0442724	-6.77775	0.59012	1.09292
1669	mmu-miR-705	Gpr56	0	0	0	0	0	0	0	miR-705/2897	A_54_P2083	A_52_P317393	-0.300068	0.0442724	-6.77775	0.59012	1.09292
1670	mmu-miR-705	Gpr56	0	0	0	0	0	0	0	miR-705/2897	A_54_P2083	A_52_P317393	-0.300068	0.0442724	-6.77775	0.59012	1.09292
1671	mmu-miR-705	Mllt4	0	0	0	0	0	0	0	miR-705/2897	A_54_P2083	A_51_P434859	-0.300058	0.0442724	-6.77753	0.59012	1.09292
1672	mmu-miR-705	Mllt4	0	0	0	0	0	0	0	miR-705/2897	A_54_P2083	A_51_P434859	-0.300058	0.0442724	-6.77753	0.59012	1.09292
1673	mmu-miR-705	Mllt4	0	0	0	0	0	0	0	miR-705/2897	A_54_P2083	A_51_P434859	-0.300058	0.0442724	-6.77753	0.59012	1.09292
1674	mmu-miR-705	Mllt4	0	0	0	0	0	0	0	miR-705/2897	A_54_P2083	A_51_P434859	-0.300058	0.0442724	-6.77753	0.59012	1.09292
1675	mmu-miR-705	Cmtm3	0	0	0	0	0	0	0	miR-705/2897	A_54_P2084	A_51_P321886	-0.300409	0.0443248	-6.77745	0.490335	0.861817
1676	mmu-miR-705	Cmtm3	0	0	0	0	0	0	0	miR-705/2897	A_54_P2084	A_51_P321886	-0.300409	0.0443248	-6.77745	0.490335	0.861817
1677	mmu-miR-705	Cmtm3	0	0	0	0	0	0	0	miR-705/2897	A_54_P2084	A_51_P321886	-0.300409	0.0443248	-6.77745	0.490335	0.861817
1678	mmu-miR-705	Cmtm3	0	0	0	0	0	0	0	miR-705/2897	A_54_P2084	A_51_P321886	-0.300409	0.0443248	-6.77745	0.490335	0.861817
1679	mmu-miR-705	Tgfbr2	0	0	0	0	0	0	0	miR-705/2897	A_54_P2083	A_51_P450573	-0.300051	0.0442724	-6.77737	0.59012	1.09292
1680	mmu-miR-705	Tgfbr2	0	0	0	0	0	0	0	miR-705/2897	A_54_P2083	A_51_P450573	-0.300051	0.0442724	-6.77737	0.59012	1.09292
1681	mmu-miR-705	Tgfbr2	0	0	0	0	0	0	0	miR-705/2897	A_54_P2083	A_51_P450573	-0.300051	0.0442724	-6.77737	0.59012	1.09292
1682	mmu-miR-705	Tgfbr2	0	0	0	0	0	0	0	miR-705/2897	A_54_P2083	A_51_P450573	-0.300051	0.0442724	-6.77737	0.59012	1.09292
1683	mmu-miR-705	Reln	0	0	0	0	0	0	0	miR-705/2897	A_54_P2082	A_51_P365369	-0.300329	0.0443137	-6.77734	0.554966	0.993467
1684	mmu-miR-705	Reln	0	0	0	0	0	0	0	miR-705/2897	A_54_P2082	A_51_P365369	-0.300329	0.0443137	-6.77734	0.554966	0.993467
1685	mmu-miR-705	Reln	0	0	0	0	0	0	0	miR-705/2897	A_54_P2082	A_51_P365369	-0.300329	0.0443137	-6.77734	0.554966	0.993467
1686	mmu-miR-705	Reln	0	0	0	0	0	0	0	miR-705/2897	A_54_P2082	A_51_P365369	-0.300329	0.0443137	-6.77734	0.554966	0.993467
1687	mmu-miR-705	Pde1b	0	0	0	0	0	0	0	miR-705/2897	A_54_P2083	A_51_P167803	-0.300045	0.0442724	-6.77725	0.59012	1.09292
1688	mmu-miR-705	Pde1b	0	0	0	0	0	0	0	miR-705/2897	A_54_P2083	A_51_P167803	-0.300045	0.0442724	-6.77725	0.59012	1.09292
1689	mmu-miR-705	Pde1b	0	0	0	0	0	0	0	miR-705/2897	A_54_P2083	A_51_P167803	-0.300045	0.0442724	-6.77725	0.59012	1.09292
1690	mmu-miR-705	Pde1b	0	0	0	0	0	0	0	miR-705/2897	A_54_P2083	A_51_P167803	-0.300045	0.0442724	-6.77725	0.59012	1.09292
1691	mmu-miR-705	Lasp1	0	0	0	0	0	0	0	miR-705/2897	A_54_P2082	A_52_P1029978	-0.300316	0.0443137	-6.77704	0.554966	0.993467
1692	mmu-miR-705	Lasp1	0	0	0	0	0	0	0	miR-705/2897	A_54_P2082	A_52_P1029978	-0.300316	0.0443137	-6.77704	0.554966	0.993467
1693	mmu-miR-705	Lasp1	0	0	0	0	0	0	0	miR-705/2897	A_54_P2082	A_52_P1029978	-0.300316	0.0443137	-6.77704	0.554966	0.993467
1694	mmu-miR-705	Lasp1	0	0	0	0	0	0	0	miR-705/2897	A_54_P2082	A_52_P1029978	-0.300316	0.0443137	-6.77704	0.554966	0.993467
1695	mmu-miR-705	Mboat1	0	0	0	0	0	0	0	miR-705/2897	A_54_P2082	A_51_P349495	-0.300311	0.0443137	-6.77694	0.554966	0.993467
1696	mmu-miR-705	Mboat1	0	0	0	0	0	0	0	miR-705/2897	A_54_P2082	A_51_P349495	-0.300311	0.0443137	-6.77694	0.554966	0.993467
1697	mmu-miR-705	Mboat1	0	0	0	0	0	0	0	miR-705/2897	A_54_P2082	A_51_P349495	-0.300311	0.0443137	-6.77694	0.554966	0.993467
1698	mmu-miR-705	Mboat1	0	0	0	0	0	0	0	miR-705/2897	A_54_P2082	A_51_P349495	-0.300311	0.0443137	-6.77694	0.554966	0.993467
1699	mmu-miR-705	Gcnt2	0	0	0	0	0	0	0	miR-705/2897	A_54_P2081	A_52_P363216	-0.30156	0.0444981	-6.77691	0.170637	0.303105
1700	mmu-miR-705	Gcnt2	0	0	0	0	0	0	0	miR-705/2897	A_54_P2081	A_52_P363216	-0.30156	0.0444981	-6.77691	0.170637	0.303105
1701	mmu-miR-705	Gcnt2	0	0	0	0	0	0	0	miR-705/2897	A_54_P2081	A_52_P363216	-0.30156	0.0444981	-6.77691	0.170637	0.303105
1702	mmu-miR-705	Gcnt2	0	0	0	0	0	0	0	miR-705/2897	A_54_P2081	A_52_P363216	-0.30156	0.0444981	-6.77691	0.170637	0.303105
1703	mmu-miR-705	1700025G04Rik	0	0	0	0	0	0	0	miR-705/2897	A_54_P2084	A_52_P590258	-0.300385	0.0443248	-6.7769	0.490335	0.861817
1704	mmu-miR-705	1700025G04Rik	0	0	0	0	0	0	0	miR-705/2897	A_54_P2084	A_52_P590258	-0.300385	0.0443248	-6.7769	0.490335	0.861817
1705	mmu-miR-705	1700025G04Rik	0	0	0	0	0	0	0	miR-705/2897	A_54_P2084	A_52_P590258	-0.300385	0.0443248	-6.7769	0.490335	0.861817
1706	mmu-miR-705	1700025G04Rik	0	0	0	0	0	0	0	miR-705/2897	A_54_P2084	A_52_P590258	-0.300385	0.0443248	-6.7769	0.490335	0.861817
1707	mmu-miR-705	Plekha2	0	0	0	0	0	0	0	miR-705/2897	A_54_P2083	A_52_P78257	-0.300027	0.0442724	-6.77683	0.59012	1.09292
1708	mmu-miR-705	Plekha2	0	0	0	0	0	0	0	miR-705/2897	A_54_P2083	A_52_P78257	-0.300027	0.0442724	-6.77683	0.59012	1.09292
1709	mmu-miR-705	Plekha2	0	0	0	0	0	0	0	miR-705/2897	A_54_P2083	A_52_P78257	-0.300027	0.0442724	-6.77683	0.59012	1.09292
1710	mmu-miR-705	Plekha2	0	0	0	0	0	0	0	miR-705/2897	A_54_P2083	A_52_P78257	-0.300027	0.0442724	-6.77683	0.59012	1.09292
1711	mmu-miR-705	Dgka	0	0	0	0	0	0	0	miR-705/2897	A_54_P2083	A_52_P88695	-0.300024	0.0442724	-6.77676	0.59012	1.09292
1712	mmu-miR-705	Dgka	0	0	0	0	0	0	0	miR-705/2897	A_54_P2083	A_52_P88695	-0.300024	0.0442724	-6.77676	0.59012	1.09292
1713	mmu-miR-705	Dgka	0	0	0	0	0	0	0	miR-705/2897	A_54_P2083	A_52_P88695	-0.300024	0.0442724	-6.77676	0.59012	1.09292
1714	mmu-miR-705	Dgka	0	0	0	0	0	0	0	miR-705/2897	A_54_P2083	A_52_P88695	-0.300024	0.0442724	-6.77676	0.59012	1.09292
1715	mmu-miR-705	Pgam1	0	0	0	0	0	0	0	miR-705/2897	A_54_P2082	A_51_P342669	-0.300302	0.0443137	-6.77673	0.554966	0.993467
1716	mmu-miR-705	Pgam1	0	0	0	0	0	0	0	miR-705/2897	A_54_P2082	A_51_P342669	-0.300302	0.0443137	-6.77673	0.554966	0.993467
1717	mmu-miR-705	Pgam1	0	0	0	0	0	0	0	miR-705/2897	A_54_P2082	A_51_P342669	-0.300302	0.0443137	-6.77673	0.554966	0.993467
1718	mmu-miR-705	Pgam1	0	0	0	0	0	0	0	miR-705/2897	A_54_P2082	A_51_P342669	-0.300302	0.0443137	-6.77673	0.554966	0.993467
1719	mmu-miR-705	Psmb8	0	0	0	0	0	0	0	miR-705/2897	A_54_P2083	A_51_P345367	-0.300018	0.0442724	-6.77662	0.59012	1.09292
1720	mmu-miR-705	Psmb8	0	0	0	0	0	0	0	miR-705/2897	A_54_P2083	A_51_P345367	-0.300018	0.0442724	-6.77662	0.59012	1.09292
1721	mmu-miR-705	Psmb8	0	0	0	0	0	0	0	miR-705/2897	A_54_P2083	A_51_P345367	-0.300018	0.0442724	-6.77662	0.59012	1.09292
1722	mmu-miR-705	Psmb8	0	0	0	0	0	0	0	miR-705/2897	A_54_P2083	A_51_P345367	-0.300018	0.0442724	-6.77662	0.59012	1.09292
1723	mmu-miR-705	Tuba1a	0	0	0	0	0	0	0	miR-705/2897	A_54_P2082	A_51_P169745	-0.300295	0.0443137	-6.77657	0.554966	0.993467
1724	mmu-miR-705	Tuba1a	0	0	0	0	0	0	0	miR-705/2897	A_54_P2082	A_51_P169745	-0.300295	0.0443137	-6.77657	0.554966	0.993467
1725	mmu-miR-705	Tuba1a	0	0	0	0	0	0	0	miR-705/2897	A_54_P2082	A_51_P169745	-0.300295	0.0443137	-6.77657	0.554966	0.993467
1726	mmu-miR-705	Tuba1a	0	0	0	0	0	0	0	miR-705/2897	A_54_P2082	A_51_P169745	-0.300295	0.0443137	-6.77657	0.554966	0.993467
1727	mmu-miR-705	Mboat1	0	0	0	0	0	0	0	miR-705/2897	A_54_P2084	A_51_P349495	-0.300354	0.0443248	-6.7762	0.490335	0.861817
1728	mmu-miR-705	Mboat1	0	0	0	0	0	0	0	miR-705/2897	A_54_P2084	A_51_P349495	-0.300354	0.0443248	-6.7762	0.490335	0.861817
1729	mmu-miR-705	Mboat1	0	0	0	0	0	0	0	miR-705/2897	A_54_P2084	A_51_P349495	-0.300354	0.0443248	-6.7762	0.490335	0.861817
1730	mmu-miR-705	Mboat1	0	0	0	0	0	0	0	miR-705/2897	A_54_P2084	A_51_P349495	-0.300354	0.0443248	-6.7762	0.490335	0.861817
1731	mmu-miR-705	Cerk	0	0	0	0	0	0	0	miR-705/2897	A_54_P2083	A_52_P248764	-0.299999	0.0442724	-6.7762	0.59012	1.09292
1732	mmu-miR-705	Cerk	0	0	0	0	0	0	0	miR-705/2897	A_54_P2083	A_52_P248764	-0.299999	0.0442724	-6.7762	0.59012	1.09292
1733	mmu-miR-705	Cerk	0	0	0	0	0	0	0	miR-705/2897	A_54_P2083	A_52_P248764	-0.299999	0.0442724	-6.7762	0.59012	1.09292
1734	mmu-miR-705	Cerk	0	0	0	0	0	0	0	miR-705/2897	A_54_P2083	A_52_P248764	-0.299999	0.0442724	-6.7762	0.59012	1.09292
1735	mmu-miR-705	Tacc2	0	0	0	0	0	0	0	miR-705/2897	A_54_P2082	A_51_P177392	-0.300272	0.0443137	-6.77605	0.554966	0.993467
1736	mmu-miR-705	Tacc2	0	0	0	0	0	0	0	miR-705/2897	A_54_P2082	A_51_P177392	-0.300272	0.0443137	-6.77605	0.554966	0.993467
1737	mmu-miR-705	Tacc2	0	0	0	0	0	0	0	miR-705/2897	A_54_P2082	A_51_P177392	-0.300272	0.0443137	-6.77605	0.554966	0.993467
1738	mmu-miR-705	Tacc2	0	0	0	0	0	0	0	miR-705/2897	A_54_P2082	A_51_P177392	-0.300272	0.0443137	-6.77605	0.554966	0.993467
1739	mmu-miR-705	Zfp36	0	0	0	0	0	0	0	miR-705/2897	A_54_P2084	A_51_P158538	-0.300346	0.0443248	-6.77604	0.490335	0.861817
1740	mmu-miR-705	Zfp36	0	0	0	0	0	0	0	miR-705/2897	A_54_P2084	A_51_P158538	-0.300346	0.0443248	-6.77604	0.490335	0.861817
1741	mmu-miR-705	Zfp36	0	0	0	0	0	0	0	miR-705/2897	A_54_P2084	A_51_P158538	-0.300346	0.0443248	-6.77604	0.490335	0.861817
1742	mmu-miR-705	Zfp36	0	0	0	0	0	0	0	miR-705/2897	A_54_P2084	A_51_P158538	-0.300346	0.0443248	-6.77604	0.490335	0.861817
1743	mmu-miR-705	Pea15a	0	0	0	0	0	0	0	miR-705/2897	A_54_P2083	A_51_P495540	-0.29999	0.0442724	-6.77599	0.59012	1.09292
1744	mmu-miR-705	Pea15a	0	0	0	0	0	0	0	miR-705/2897	A_54_P2083	A_51_P495540	-0.29999	0.0442724	-6.77599	0.59012	1.09292
1745	mmu-miR-705	Pea15a	0	0	0	0	0	0	0	miR-705/2897	A_54_P2083	A_51_P495540	-0.29999	0.0442724	-6.77599	0.59012	1.09292
1746	mmu-miR-705	Pea15a	0	0	0	0	0	0	0	miR-705/2897	A_54_P2083	A_51_P495540	-0.29999	0.0442724	-6.77599	0.59012	1.09292
1747	mmu-miR-705	AW555464	0	0	0	0	0	0	0	miR-705/2897	A_54_P2082	A_52_P446625	-0.300256	0.0443137	-6.77569	0.554966	0.993467
1748	mmu-miR-705	AW555464	0	0	0	0	0	0	0	miR-705/2897	A_54_P2082	A_52_P446625	-0.300256	0.0443137	-6.77569	0.554966	0.993467
1749	mmu-miR-705	AW555464	0	0	0	0	0	0	0	miR-705/2897	A_54_P2082	A_52_P446625	-0.300256	0.0443137	-6.77569	0.554966	0.993467
1750	mmu-miR-705	AW555464	0	0	0	0	0	0	0	miR-705/2897	A_54_P2082	A_52_P446625	-0.300256	0.0443137	-6.77569	0.554966	0.993467
1751	mmu-miR-705	B3gnt5	0	0	0	0	0	0	0	miR-705/2897	A_54_P2082	A_52_P555664	-0.300252	0.0443137	-6.77559	0.554966	0.993467
1752	mmu-miR-705	B3gnt5	0	0	0	0	0	0	0	miR-705/2897	A_54_P2082	A_52_P555664	-0.300252	0.0443137	-6.77559	0.554966	0.993467
1753	mmu-miR-705	B3gnt5	0	0	0	0	0	0	0	miR-705/2897	A_54_P2082	A_52_P555664	-0.300252	0.0443137	-6.77559	0.554966	0.993467
1754	mmu-miR-705	B3gnt5	0	0	0	0	0	0	0	miR-705/2897	A_54_P2082	A_52_P555664	-0.300252	0.0443137	-6.77559	0.554966	0.993467
1755	mmu-miR-705	Ppp1r9a	0	0	0	0	0	0	0	miR-705/2897	A_54_P2082	A_52_P239536	-0.300251	0.0443137	-6.77557	0.554966	0.993467
1756	mmu-miR-705	Ppp1r9a	0	0	0	0	0	0	0	miR-705/2897	A_54_P2082	A_52_P239536	-0.300251	0.0443137	-6.77557	0.554966	0.993467
1757	mmu-miR-705	Ppp1r9a	0	0	0	0	0	0	0	miR-705/2897	A_54_P2082	A_52_P239536	-0.300251	0.0443137	-6.77557	0.554966	0.993467
1758	mmu-miR-705	Ppp1r9a	0	0	0	0	0	0	0	miR-705/2897	A_54_P2082	A_52_P239536	-0.300251	0.0443137	-6.77557	0.554966	0.993467
1759	mmu-miR-705	“Sept6”	0	0	0	0	0	0	0	miR-705/2897	A_54_P2082	A_52_P473644	-0.300244	0.0443137	-6.77541	0.554966	0.993467
1760	mmu-miR-705	“Sept6”	0	0	0	0	0	0	0	miR-705/2897	A_54_P2082	A_52_P473644	-0.300244	0.0443137	-6.77541	0.554966	0.993467
1761	mmu-miR-705	“Sept6”	0	0	0	0	0	0	0	miR-705/2897	A_54_P2082	A_52_P473644	-0.300244	0.0443137	-6.77541	0.554966	0.993467
1762	mmu-miR-705	“Sept6”	0	0	0	0	0	0	0	miR-705/2897	A_54_P2082	A_52_P473644	-0.300244	0.0443137	-6.77541	0.554966	0.993467
1763	mmu-miR-705	Paqr9	0	0	0	0	0	0	0	miR-705/2897	A_54_P2081	A_52_P450934	-0.301492	0.0444981	-6.77539	0.170637	0.303105
1764	mmu-miR-705	Paqr9	0	0	0	0	0	0	0	miR-705/2897	A_54_P2081	A_52_P450934	-0.301492	0.0444981	-6.77539	0.170637	0.303105
1765	mmu-miR-705	Paqr9	0	0	0	0	0	0	0	miR-705/2897	A_54_P2081	A_52_P450934	-0.301492	0.0444981	-6.77539	0.170637	0.303105
1766	mmu-miR-705	Paqr9	0	0	0	0	0	0	0	miR-705/2897	A_54_P2081	A_52_P450934	-0.301492	0.0444981	-6.77539	0.170637	0.303105
1767	mmu-miR-705	Tmem158	0	0	0	0	0	0	0	miR-705/2897	A_54_P2084	A_51_P104012	-0.300316	0.0443248	-6.77536	0.490335	0.861817
1768	mmu-miR-705	Tmem158	0	0	0	0	0	0	0	miR-705/2897	A_54_P2084	A_51_P104012	-0.300316	0.0443248	-6.77536	0.490335	0.861817
1769	mmu-miR-705	Tmem158	0	0	0	0	0	0	0	miR-705/2897	A_54_P2084	A_51_P104012	-0.300316	0.0443248	-6.77536	0.490335	0.861817
1770	mmu-miR-705	Tmem158	0	0	0	0	0	0	0	miR-705/2897	A_54_P2084	A_51_P104012	-0.300316	0.0443248	-6.77536	0.490335	0.861817
1771	mmu-miR-705	Itga9	0	0	0	0	0	0	0	miR-705/2897	A_54_P2083	A_52_P542645	-0.299962	0.0442724	-6.77536	0.59012	1.09292
1772	mmu-miR-705	Itga9	0	0	0	0	0	0	0	miR-705/2897	A_54_P2083	A_52_P542645	-0.299962	0.0442724	-6.77536	0.59012	1.09292
1773	mmu-miR-705	Itga9	0	0	0	0	0	0	0	miR-705/2897	A_54_P2083	A_52_P542645	-0.299962	0.0442724	-6.77536	0.59012	1.09292
1774	mmu-miR-705	Itga9	0	0	0	0	0	0	0	miR-705/2897	A_54_P2083	A_52_P542645	-0.299962	0.0442724	-6.77536	0.59012	1.09292
1775	mmu-miR-705	Spsb4	0	0	0	0	0	0	0	miR-705/2897	A_54_P2083	A_52_P659312	-0.299961	0.0442724	-6.77535	0.59012	1.09292
1776	mmu-miR-705	Spsb4	0	0	0	0	0	0	0	miR-705/2897	A_54_P2083	A_52_P659312	-0.299961	0.0442724	-6.77535	0.59012	1.09292
1777	mmu-miR-705	Spsb4	0	0	0	0	0	0	0	miR-705/2897	A_54_P2083	A_52_P659312	-0.299961	0.0442724	-6.77535	0.59012	1.09292
1778	mmu-miR-705	Spsb4	0	0	0	0	0	0	0	miR-705/2897	A_54_P2083	A_52_P659312	-0.299961	0.0442724	-6.77535	0.59012	1.09292
1779	mmu-miR-705	Prkce	0	0	0	0	0	0	0	miR-705/2897	A_54_P2082	A_51_P352782	-0.300238	0.0443137	-6.77528	0.554966	0.993467
1780	mmu-miR-705	Prkce	0	0	0	0	0	0	0	miR-705/2897	A_54_P2082	A_51_P352782	-0.300238	0.0443137	-6.77528	0.554966	0.993467
1781	mmu-miR-705	Prkce	0	0	0	0	0	0	0	miR-705/2897	A_54_P2082	A_51_P352782	-0.300238	0.0443137	-6.77528	0.554966	0.993467
1782	mmu-miR-705	Prkce	0	0	0	0	0	0	0	miR-705/2897	A_54_P2082	A_51_P352782	-0.300238	0.0443137	-6.77528	0.554966	0.993467
1783	mmu-miR-705	1110003E01Rik	0	0	0	0	0	0	0	miR-705/2897	A_54_P2082	A_51_P237688	-0.300229	0.0443137	-6.77507	0.554966	0.993467
1784	mmu-miR-705	1110003E01Rik	0	0	0	0	0	0	0	miR-705/2897	A_54_P2082	A_51_P237688	-0.300229	0.0443137	-6.77507	0.554966	0.993467
1785	mmu-miR-705	1110003E01Rik	0	0	0	0	0	0	0	miR-705/2897	A_54_P2082	A_51_P237688	-0.300229	0.0443137	-6.77507	0.554966	0.993467
1786	mmu-miR-705	1110003E01Rik	0	0	0	0	0	0	0	miR-705/2897	A_54_P2082	A_51_P237688	-0.300229	0.0443137	-6.77507	0.554966	0.993467
1787	mmu-miR-705	Tbkbp1	0	0	0	0	0	0	0	miR-705/2897	A_54_P2083	A_52_P417846	-0.299947	0.0442724	-6.77503	0.59012	1.09292
1788	mmu-miR-705	Tbkbp1	0	0	0	0	0	0	0	miR-705/2897	A_54_P2083	A_52_P417846	-0.299947	0.0442724	-6.77503	0.59012	1.09292
1789	mmu-miR-705	Tbkbp1	0	0	0	0	0	0	0	miR-705/2897	A_54_P2083	A_52_P417846	-0.299947	0.0442724	-6.77503	0.59012	1.09292
1790	mmu-miR-705	Tbkbp1	0	0	0	0	0	0	0	miR-705/2897	A_54_P2083	A_52_P417846	-0.299947	0.0442724	-6.77503	0.59012	1.09292
1791	mmu-miR-705	Reln	0	0	0	0	0	0	0	miR-705/2897	A_54_P2084	A_51_P365369	-0.300301	0.0443248	-6.77501	0.490335	0.861817
1792	mmu-miR-705	Reln	0	0	0	0	0	0	0	miR-705/2897	A_54_P2084	A_51_P365369	-0.300301	0.0443248	-6.77501	0.490335	0.861817
1793	mmu-miR-705	Reln	0	0	0	0	0	0	0	miR-705/2897	A_54_P2084	A_51_P365369	-0.300301	0.0443248	-6.77501	0.490335	0.861817
1794	mmu-miR-705	Reln	0	0	0	0	0	0	0	miR-705/2897	A_54_P2084	A_51_P365369	-0.300301	0.0443248	-6.77501	0.490335	0.861817
1795	mmu-miR-705	Mboat2	0	0	0	0	0	0	0	miR-705/2897	A_54_P2083	A_51_P433281	-0.29994	0.0442724	-6.77488	0.59012	1.09292
1796	mmu-miR-705	Mboat2	0	0	0	0	0	0	0	miR-705/2897	A_54_P2083	A_51_P433281	-0.29994	0.0442724	-6.77488	0.59012	1.09292
1797	mmu-miR-705	Mboat2	0	0	0	0	0	0	0	miR-705/2897	A_54_P2083	A_51_P433281	-0.29994	0.0442724	-6.77488	0.59012	1.09292
1798	mmu-miR-705	Mboat2	0	0	0	0	0	0	0	miR-705/2897	A_54_P2083	A_51_P433281	-0.29994	0.0442724	-6.77488	0.59012	1.09292
1799	mmu-miR-705	Nfatc1	0	0	0	0	0	0	0	miR-705/2897	A_54_P2084	A_51_P517870	-0.30029	0.0443248	-6.77476	0.490335	0.861817
1800	mmu-miR-705	Nfatc1	0	0	0	0	0	0	0	miR-705/2897	A_54_P2084	A_51_P517870	-0.30029	0.0443248	-6.77476	0.490335	0.861817
1801	mmu-miR-705	Nfatc1	0	0	0	0	0	0	0	miR-705/2897	A_54_P2084	A_51_P517870	-0.30029	0.0443248	-6.77476	0.490335	0.861817
1802	mmu-miR-705	Nfatc1	0	0	0	0	0	0	0	miR-705/2897	A_54_P2084	A_51_P517870	-0.30029	0.0443248	-6.77476	0.490335	0.861817
1803	mmu-miR-705	Mllt4	0	0	0	0	0	0	0	miR-705/2897	A_54_P2082	A_51_P476660	-0.300214	0.0443137	-6.77475	0.554966	0.993467
1804	mmu-miR-705	Mllt4	0	0	0	0	0	0	0	miR-705/2897	A_54_P2082	A_51_P476660	-0.300214	0.0443137	-6.77475	0.554966	0.993467
1805	mmu-miR-705	Mllt4	0	0	0	0	0	0	0	miR-705/2897	A_54_P2082	A_51_P476660	-0.300214	0.0443137	-6.77475	0.554966	0.993467
1806	mmu-miR-705	Mllt4	0	0	0	0	0	0	0	miR-705/2897	A_54_P2082	A_51_P476660	-0.300214	0.0443137	-6.77475	0.554966	0.993467
1807	mmu-miR-705	Esr1	0	0	0	0	0	0	0	miR-705/2897	A_54_P2084	A_52_P237077	-0.300284	0.0443248	-6.77463	0.490335	0.861817
1808	mmu-miR-705	Esr1	0	0	0	0	0	0	0	miR-705/2897	A_54_P2084	A_52_P237077	-0.300284	0.0443248	-6.77463	0.490335	0.861817
1809	mmu-miR-705	Esr1	0	0	0	0	0	0	0	miR-705/2897	A_54_P2084	A_52_P237077	-0.300284	0.0443248	-6.77463	0.490335	0.861817
1810	mmu-miR-705	Esr1	0	0	0	0	0	0	0	miR-705/2897	A_54_P2084	A_52_P237077	-0.300284	0.0443248	-6.77463	0.490335	0.861817
1811	mmu-miR-705	Tacc2	0	0	0	0	0	0	0	miR-705/2897	A_54_P2084	A_51_P177392	-0.30028	0.0443248	-6.77455	0.490335	0.861817
1812	mmu-miR-705	Tacc2	0	0	0	0	0	0	0	miR-705/2897	A_54_P2084	A_51_P177392	-0.30028	0.0443248	-6.77455	0.490335	0.861817
1813	mmu-miR-705	Tacc2	0	0	0	0	0	0	0	miR-705/2897	A_54_P2084	A_51_P177392	-0.30028	0.0443248	-6.77455	0.490335	0.861817
1814	mmu-miR-705	Tacc2	0	0	0	0	0	0	0	miR-705/2897	A_54_P2084	A_51_P177392	-0.30028	0.0443248	-6.77455	0.490335	0.861817
1815	mmu-miR-705	1500009L16Rik	0	0	0	0	0	0	0	miR-705/2897	A_54_P2082	A_51_P343598	-0.300204	0.0443137	-6.77451	0.554966	0.993467
1816	mmu-miR-705	1500009L16Rik	0	0	0	0	0	0	0	miR-705/2897	A_54_P2082	A_51_P343598	-0.300204	0.0443137	-6.77451	0.554966	0.993467
1817	mmu-miR-705	1500009L16Rik	0	0	0	0	0	0	0	miR-705/2897	A_54_P2082	A_51_P343598	-0.300204	0.0443137	-6.77451	0.554966	0.993467
1818	mmu-miR-705	1500009L16Rik	0	0	0	0	0	0	0	miR-705/2897	A_54_P2082	A_51_P343598	-0.300204	0.0443137	-6.77451	0.554966	0.993467
1819	mmu-miR-705	Pdzk1ip1	0	0	0	0	0	0	0	miR-705/2897	A_54_P2083	A_51_P491329	-0.299917	0.0442724	-6.77435	0.59012	1.09292
1820	mmu-miR-705	Pdzk1ip1	0	0	0	0	0	0	0	miR-705/2897	A_54_P2083	A_51_P491329	-0.299917	0.0442724	-6.77435	0.59012	1.09292
1821	mmu-miR-705	Pdzk1ip1	0	0	0	0	0	0	0	miR-705/2897	A_54_P2083	A_51_P491329	-0.299917	0.0442724	-6.77435	0.59012	1.09292
1822	mmu-miR-705	Pdzk1ip1	0	0	0	0	0	0	0	miR-705/2897	A_54_P2083	A_51_P491329	-0.299917	0.0442724	-6.77435	0.59012	1.09292
1823	mmu-miR-705	Arid5b	0	0	0	0	0	0	0	miR-705/2897	A_54_P2083	A_52_P367621	-0.299914	0.0442724	-6.77428	0.59012	1.09292
1824	mmu-miR-705	Arid5b	0	0	0	0	0	0	0	miR-705/2897	A_54_P2083	A_52_P367621	-0.299914	0.0442724	-6.77428	0.59012	1.09292
1825	mmu-miR-705	Arid5b	0	0	0	0	0	0	0	miR-705/2897	A_54_P2083	A_52_P367621	-0.299914	0.0442724	-6.77428	0.59012	1.09292
1826	mmu-miR-705	Arid5b	0	0	0	0	0	0	0	miR-705/2897	A_54_P2083	A_52_P367621	-0.299914	0.0442724	-6.77428	0.59012	1.09292
1827	mmu-miR-705	Esr1	0	0	0	0	0	0	0	miR-705/2897	A_54_P2082	A_52_P237077	-0.300188	0.0443137	-6.77416	0.554966	0.993467
1828	mmu-miR-705	Esr1	0	0	0	0	0	0	0	miR-705/2897	A_54_P2082	A_52_P237077	-0.300188	0.0443137	-6.77416	0.554966	0.993467
1829	mmu-miR-705	Esr1	0	0	0	0	0	0	0	miR-705/2897	A_54_P2082	A_52_P237077	-0.300188	0.0443137	-6.77416	0.554966	0.993467
1830	mmu-miR-705	Esr1	0	0	0	0	0	0	0	miR-705/2897	A_54_P2082	A_52_P237077	-0.300188	0.0443137	-6.77416	0.554966	0.993467
1831	mmu-miR-705	Met	0	0	0	0	0	0	0	miR-705/2897	A_54_P2081	A_52_P656418	-0.301436	0.0444981	-6.77413	0.170637	0.303105
1832	mmu-miR-705	Met	0	0	0	0	0	0	0	miR-705/2897	A_54_P2081	A_52_P656418	-0.301436	0.0444981	-6.77413	0.170637	0.303105
1833	mmu-miR-705	Met	0	0	0	0	0	0	0	miR-705/2897	A_54_P2081	A_52_P656418	-0.301436	0.0444981	-6.77413	0.170637	0.303105
1834	mmu-miR-705	Met	0	0	0	0	0	0	0	miR-705/2897	A_54_P2081	A_52_P656418	-0.301436	0.0444981	-6.77413	0.170637	0.303105
1835	mmu-miR-705	Erg	0	0	0	0	0	0	0	miR-705/2897	A_54_P2081	A_52_P499821	-0.301432	0.0444981	-6.77405	0.170637	0.303105
1836	mmu-miR-705	Erg	0	0	0	0	0	0	0	miR-705/2897	A_54_P2081	A_52_P499821	-0.301432	0.0444981	-6.77405	0.170637	0.303105
1837	mmu-miR-705	Erg	0	0	0	0	0	0	0	miR-705/2897	A_54_P2081	A_52_P499821	-0.301432	0.0444981	-6.77405	0.170637	0.303105
1838	mmu-miR-705	Erg	0	0	0	0	0	0	0	miR-705/2897	A_54_P2081	A_52_P499821	-0.301432	0.0444981	-6.77405	0.170637	0.303105
1839	mmu-miR-705	B3gnt5	0	0	0	0	0	0	0	miR-705/2897	A_54_P2084	A_52_P555664	-0.300254	0.0443248	-6.77396	0.490335	0.861817
1840	mmu-miR-705	B3gnt5	0	0	0	0	0	0	0	miR-705/2897	A_54_P2084	A_52_P555664	-0.300254	0.0443248	-6.77396	0.490335	0.861817
1841	mmu-miR-705	B3gnt5	0	0	0	0	0	0	0	miR-705/2897	A_54_P2084	A_52_P555664	-0.300254	0.0443248	-6.77396	0.490335	0.861817
1842	mmu-miR-705	B3gnt5	0	0	0	0	0	0	0	miR-705/2897	A_54_P2084	A_52_P555664	-0.300254	0.0443248	-6.77396	0.490335	0.861817
1843	mmu-miR-705	“Sept6”	0	0	0	0	0	0	0	miR-705/2897	A_54_P2082	A_52_P229959	-0.300173	0.0443137	-6.77383	0.554966	0.993467
1844	mmu-miR-705	“Sept6”	0	0	0	0	0	0	0	miR-705/2897	A_54_P2082	A_52_P229959	-0.300173	0.0443137	-6.77383	0.554966	0.993467
1845	mmu-miR-705	“Sept6”	0	0	0	0	0	0	0	miR-705/2897	A_54_P2082	A_52_P229959	-0.300173	0.0443137	-6.77383	0.554966	0.993467
1846	mmu-miR-705	“Sept6”	0	0	0	0	0	0	0	miR-705/2897	A_54_P2082	A_52_P229959	-0.300173	0.0443137	-6.77383	0.554966	0.993467
1847	mmu-miR-705	Lasp1	0	0	0	0	0	0	0	miR-705/2897	A_54_P2084	A_52_P1029978	-0.300248	0.0443248	-6.77381	0.490335	0.861817
1848	mmu-miR-705	Lasp1	0	0	0	0	0	0	0	miR-705/2897	A_54_P2084	A_52_P1029978	-0.300248	0.0443248	-6.77381	0.490335	0.861817
1849	mmu-miR-705	Lasp1	0	0	0	0	0	0	0	miR-705/2897	A_54_P2084	A_52_P1029978	-0.300248	0.0443248	-6.77381	0.490335	0.861817
1850	mmu-miR-705	Lasp1	0	0	0	0	0	0	0	miR-705/2897	A_54_P2084	A_52_P1029978	-0.300248	0.0443248	-6.77381	0.490335	0.861817
1851	mmu-miR-705	Dab2ip	0	0	0	0	0	0	0	miR-705/2897	A_54_P2082	A_52_P622471	-0.300171	0.0443137	-6.77376	0.554966	0.993467
1852	mmu-miR-705	Dab2ip	0	0	0	0	0	0	0	miR-705/2897	A_54_P2082	A_52_P622471	-0.300171	0.0443137	-6.77376	0.554966	0.993467
1853	mmu-miR-705	Dab2ip	0	0	0	0	0	0	0	miR-705/2897	A_54_P2082	A_52_P622471	-0.300171	0.0443137	-6.77376	0.554966	0.993467
1854	mmu-miR-705	Dab2ip	0	0	0	0	0	0	0	miR-705/2897	A_54_P2082	A_52_P622471	-0.300171	0.0443137	-6.77376	0.554966	0.993467
1855	mmu-miR-705	Csf1	0	0	0	0	0	0	0	miR-705/2897	A_54_P2083	A_51_P195506	-0.299889	0.0442724	-6.77371	0.59012	1.09292
1856	mmu-miR-705	Csf1	0	0	0	0	0	0	0	miR-705/2897	A_54_P2083	A_51_P195506	-0.299889	0.0442724	-6.77371	0.59012	1.09292
1857	mmu-miR-705	Csf1	0	0	0	0	0	0	0	miR-705/2897	A_54_P2083	A_51_P195506	-0.299889	0.0442724	-6.77371	0.59012	1.09292
1858	mmu-miR-705	Csf1	0	0	0	0	0	0	0	miR-705/2897	A_54_P2083	A_51_P195506	-0.299889	0.0442724	-6.77371	0.59012	1.09292
1859	mmu-miR-705	Rgl1	0	0	0	0	0	0	0	miR-705/2897	A_54_P2084	A_52_P576041	-0.300241	0.0443248	-6.77366	0.490335	0.861817
1860	mmu-miR-705	Rgl1	0	0	0	0	0	0	0	miR-705/2897	A_54_P2084	A_52_P576041	-0.300241	0.0443248	-6.77366	0.490335	0.861817
1861	mmu-miR-705	Rgl1	0	0	0	0	0	0	0	miR-705/2897	A_54_P2084	A_52_P576041	-0.300241	0.0443248	-6.77366	0.490335	0.861817
1862	mmu-miR-705	Rgl1	0	0	0	0	0	0	0	miR-705/2897	A_54_P2084	A_52_P576041	-0.300241	0.0443248	-6.77366	0.490335	0.861817
1863	mmu-miR-705	Ccne1	0	0	0	0	0	0	0	miR-705/2897	A_54_P2083	A_52_P796682	-0.299881	0.0442724	-6.77354	0.59012	1.09292
1864	mmu-miR-705	Ccne1	0	0	0	0	0	0	0	miR-705/2897	A_54_P2083	A_52_P796682	-0.299881	0.0442724	-6.77354	0.59012	1.09292
1865	mmu-miR-705	Ccne1	0	0	0	0	0	0	0	miR-705/2897	A_54_P2083	A_52_P796682	-0.299881	0.0442724	-6.77354	0.59012	1.09292
1866	mmu-miR-705	Ccne1	0	0	0	0	0	0	0	miR-705/2897	A_54_P2083	A_52_P796682	-0.299881	0.0442724	-6.77354	0.59012	1.09292
1867	mmu-miR-705	Mllt6	0	0	0	0	0	0	0	miR-705/2897	A_54_P2082	A_51_P321984	-0.300153	0.0443137	-6.77336	0.554966	0.993467
1868	mmu-miR-705	Mllt6	0	0	0	0	0	0	0	miR-705/2897	A_54_P2082	A_51_P321984	-0.300153	0.0443137	-6.77336	0.554966	0.993467
1869	mmu-miR-705	Mllt6	0	0	0	0	0	0	0	miR-705/2897	A_54_P2082	A_51_P321984	-0.300153	0.0443137	-6.77336	0.554966	0.993467
1870	mmu-miR-705	Mllt6	0	0	0	0	0	0	0	miR-705/2897	A_54_P2082	A_51_P321984	-0.300153	0.0443137	-6.77336	0.554966	0.993467
1871	mmu-miR-705	Rasl12	0	0	0	0	0	0	0	miR-705/2897	A_54_P2082	A_51_P105927	-0.30015	0.0443137	-6.7733	0.554966	0.993467
1872	mmu-miR-705	Rasl12	0	0	0	0	0	0	0	miR-705/2897	A_54_P2082	A_51_P105927	-0.30015	0.0443137	-6.7733	0.554966	0.993467
1873	mmu-miR-705	Rasl12	0	0	0	0	0	0	0	miR-705/2897	A_54_P2082	A_51_P105927	-0.30015	0.0443137	-6.7733	0.554966	0.993467
1874	mmu-miR-705	Rasl12	0	0	0	0	0	0	0	miR-705/2897	A_54_P2082	A_51_P105927	-0.30015	0.0443137	-6.7733	0.554966	0.993467
1875	mmu-miR-705	1110003E01Rik	0	0	0	0	0	0	0	miR-705/2897	A_54_P2084	A_51_P237688	-0.30022	0.0443248	-6.77318	0.490335	0.861817
1876	mmu-miR-705	1110003E01Rik	0	0	0	0	0	0	0	miR-705/2897	A_54_P2084	A_51_P237688	-0.30022	0.0443248	-6.77318	0.490335	0.861817
1877	mmu-miR-705	1110003E01Rik	0	0	0	0	0	0	0	miR-705/2897	A_54_P2084	A_51_P237688	-0.30022	0.0443248	-6.77318	0.490335	0.861817
1878	mmu-miR-705	1110003E01Rik	0	0	0	0	0	0	0	miR-705/2897	A_54_P2084	A_51_P237688	-0.30022	0.0443248	-6.77318	0.490335	0.861817
1879	mmu-miR-705	Ece1	0	0	0	0	0	0	0	miR-705/2897	A_54_P2082	A_52_P635278	-0.300145	0.0443137	-6.77318	0.554966	0.993467
1880	mmu-miR-705	Ece1	0	0	0	0	0	0	0	miR-705/2897	A_54_P2082	A_52_P635278	-0.300145	0.0443137	-6.77318	0.554966	0.993467
1881	mmu-miR-705	Ece1	0	0	0	0	0	0	0	miR-705/2897	A_54_P2082	A_52_P635278	-0.300145	0.0443137	-6.77318	0.554966	0.993467
1882	mmu-miR-705	Ece1	0	0	0	0	0	0	0	miR-705/2897	A_54_P2082	A_52_P635278	-0.300145	0.0443137	-6.77318	0.554966	0.993467
1883	mmu-miR-705	Glud1	0	0	0	0	0	0	0	miR-705/2897	A_54_P2083	A_51_P376258	-0.299853	0.0442724	-6.7729	0.59012	1.09292
1884	mmu-miR-705	Glud1	0	0	0	0	0	0	0	miR-705/2897	A_54_P2083	A_51_P376258	-0.299853	0.0442724	-6.7729	0.59012	1.09292
1885	mmu-miR-705	Glud1	0	0	0	0	0	0	0	miR-705/2897	A_54_P2083	A_51_P376258	-0.299853	0.0442724	-6.7729	0.59012	1.09292
1886	mmu-miR-705	Glud1	0	0	0	0	0	0	0	miR-705/2897	A_54_P2083	A_51_P376258	-0.299853	0.0442724	-6.7729	0.59012	1.09292
1887	mmu-miR-705	Samd14	0	0	0	0	0	0	0	miR-705/2897	A_54_P2081	A_51_P101137	-0.301374	0.0444981	-6.77273	0.170637	0.303105
1888	mmu-miR-705	Samd14	0	0	0	0	0	0	0	miR-705/2897	A_54_P2081	A_51_P101137	-0.301374	0.0444981	-6.77273	0.170637	0.303105
1889	mmu-miR-705	Samd14	0	0	0	0	0	0	0	miR-705/2897	A_54_P2081	A_51_P101137	-0.301374	0.0444981	-6.77273	0.170637	0.303105
1890	mmu-miR-705	Samd14	0	0	0	0	0	0	0	miR-705/2897	A_54_P2081	A_51_P101137	-0.301374	0.0444981	-6.77273	0.170637	0.303105
1891	mmu-miR-705	Junb	0	0	0	0	0	0	0	miR-705/2897	A_54_P2083	A_51_P159201	-0.29984	0.0442724	-6.7726	0.59012	1.09292
1892	mmu-miR-705	Junb	0	0	0	0	0	0	0	miR-705/2897	A_54_P2083	A_51_P159201	-0.29984	0.0442724	-6.7726	0.59012	1.09292
1893	mmu-miR-705	Junb	0	0	0	0	0	0	0	miR-705/2897	A_54_P2083	A_51_P159201	-0.29984	0.0442724	-6.7726	0.59012	1.09292
1894	mmu-miR-705	Junb	0	0	0	0	0	0	0	miR-705/2897	A_54_P2083	A_51_P159201	-0.29984	0.0442724	-6.7726	0.59012	1.09292
1895	mmu-miR-705	Nrxn1	0	0	0	0	0	0	0	miR-705/2897	A_54_P2081	A_52_P121342	-0.301367	0.0444981	-6.77258	0.170637	0.303105
1896	mmu-miR-705	Nrxn1	0	0	0	0	0	0	0	miR-705/2897	A_54_P2081	A_52_P121342	-0.301367	0.0444981	-6.77258	0.170637	0.303105
1897	mmu-miR-705	Nrxn1	0	0	0	0	0	0	0	miR-705/2897	A_54_P2081	A_52_P121342	-0.301367	0.0444981	-6.77258	0.170637	0.303105
1898	mmu-miR-705	Nrxn1	0	0	0	0	0	0	0	miR-705/2897	A_54_P2081	A_52_P121342	-0.301367	0.0444981	-6.77258	0.170637	0.303105
1899	mmu-miR-705	AW555464	0	0	0	0	0	0	0	miR-705/2897	A_54_P2084	A_52_P446625	-0.300184	0.0443248	-6.77237	0.490335	0.861817
1900	mmu-miR-705	AW555464	0	0	0	0	0	0	0	miR-705/2897	A_54_P2084	A_52_P446625	-0.300184	0.0443248	-6.77237	0.490335	0.861817
1901	mmu-miR-705	AW555464	0	0	0	0	0	0	0	miR-705/2897	A_54_P2084	A_52_P446625	-0.300184	0.0443248	-6.77237	0.490335	0.861817
1902	mmu-miR-705	AW555464	0	0	0	0	0	0	0	miR-705/2897	A_54_P2084	A_52_P446625	-0.300184	0.0443248	-6.77237	0.490335	0.861817
1903	mmu-miR-705	Gpr56	0	0	0	0	0	0	0	miR-705/2897	A_54_P2082	A_52_P317393	-0.300104	0.0443137	-6.77225	0.554966	0.993467
1904	mmu-miR-705	Gpr56	0	0	0	0	0	0	0	miR-705/2897	A_54_P2082	A_52_P317393	-0.300104	0.0443137	-6.77225	0.554966	0.993467
1905	mmu-miR-705	Gpr56	0	0	0	0	0	0	0	miR-705/2897	A_54_P2082	A_52_P317393	-0.300104	0.0443137	-6.77225	0.554966	0.993467
1906	mmu-miR-705	Gpr56	0	0	0	0	0	0	0	miR-705/2897	A_54_P2082	A_52_P317393	-0.300104	0.0443137	-6.77225	0.554966	0.993467
1907	mmu-miR-705	Rgl1	0	0	0	0	0	0	0	miR-705/2897	A_54_P2083	A_51_P485260	-0.299823	0.0442724	-6.77223	0.59012	1.09292
1908	mmu-miR-705	Rgl1	0	0	0	0	0	0	0	miR-705/2897	A_54_P2083	A_51_P485260	-0.299823	0.0442724	-6.77223	0.59012	1.09292
1909	mmu-miR-705	Rgl1	0	0	0	0	0	0	0	miR-705/2897	A_54_P2083	A_51_P485260	-0.299823	0.0442724	-6.77223	0.59012	1.09292
1910	mmu-miR-705	Rgl1	0	0	0	0	0	0	0	miR-705/2897	A_54_P2083	A_51_P485260	-0.299823	0.0442724	-6.77223	0.59012	1.09292
1911	mmu-miR-705	Prkce	0	0	0	0	0	0	0	miR-705/2897	A_54_P2084	A_51_P352782	-0.300177	0.0443248	-6.77221	0.490335	0.861817
1912	mmu-miR-705	Prkce	0	0	0	0	0	0	0	miR-705/2897	A_54_P2084	A_51_P352782	-0.300177	0.0443248	-6.77221	0.490335	0.861817
1913	mmu-miR-705	Prkce	0	0	0	0	0	0	0	miR-705/2897	A_54_P2084	A_51_P352782	-0.300177	0.0443248	-6.77221	0.490335	0.861817
1914	mmu-miR-705	Prkce	0	0	0	0	0	0	0	miR-705/2897	A_54_P2084	A_51_P352782	-0.300177	0.0443248	-6.77221	0.490335	0.861817
1915	mmu-miR-705	Cobll1	0	0	0	0	0	0	0	miR-705/2897	A_54_P2082	A_51_P397394	-0.300098	0.0443137	-6.77212	0.554966	0.993467
1916	mmu-miR-705	Cobll1	0	0	0	0	0	0	0	miR-705/2897	A_54_P2082	A_51_P397394	-0.300098	0.0443137	-6.77212	0.554966	0.993467
1917	mmu-miR-705	Cobll1	0	0	0	0	0	0	0	miR-705/2897	A_54_P2082	A_51_P397394	-0.300098	0.0443137	-6.77212	0.554966	0.993467
1918	mmu-miR-705	Cobll1	0	0	0	0	0	0	0	miR-705/2897	A_54_P2082	A_51_P397394	-0.300098	0.0443137	-6.77212	0.554966	0.993467
1919	mmu-miR-705	Glis2	0	0	0	0	0	0	0	miR-705/2897	A_54_P2081	A_52_P108447	-0.301345	0.0444981	-6.7721	0.170637	0.303105
1920	mmu-miR-705	Glis2	0	0	0	0	0	0	0	miR-705/2897	A_54_P2081	A_52_P108447	-0.301345	0.0444981	-6.7721	0.170637	0.303105
1921	mmu-miR-705	Glis2	0	0	0	0	0	0	0	miR-705/2897	A_54_P2081	A_52_P108447	-0.301345	0.0444981	-6.7721	0.170637	0.303105
1922	mmu-miR-705	Glis2	0	0	0	0	0	0	0	miR-705/2897	A_54_P2081	A_52_P108447	-0.301345	0.0444981	-6.7721	0.170637	0.303105
1923	mmu-miR-705	Icos	0	0	0	0	0	0	0	miR-705/2897	A_54_P2082	A_52_P682768	-0.300091	0.0443137	-6.77197	0.554966	0.993467
1924	mmu-miR-705	Icos	0	0	0	0	0	0	0	miR-705/2897	A_54_P2082	A_52_P682768	-0.300091	0.0443137	-6.77197	0.554966	0.993467
1925	mmu-miR-705	Icos	0	0	0	0	0	0	0	miR-705/2897	A_54_P2082	A_52_P682768	-0.300091	0.0443137	-6.77197	0.554966	0.993467
1926	mmu-miR-705	Icos	0	0	0	0	0	0	0	miR-705/2897	A_54_P2082	A_52_P682768	-0.300091	0.0443137	-6.77197	0.554966	0.993467
1927	mmu-miR-705	Ppp1r9a	0	0	0	0	0	0	0	miR-705/2897	A_54_P2084	A_52_P239536	-0.300165	0.0443248	-6.77194	0.490335	0.861817
1928	mmu-miR-705	Ppp1r9a	0	0	0	0	0	0	0	miR-705/2897	A_54_P2084	A_52_P239536	-0.300165	0.0443248	-6.77194	0.490335	0.861817
1929	mmu-miR-705	Ppp1r9a	0	0	0	0	0	0	0	miR-705/2897	A_54_P2084	A_52_P239536	-0.300165	0.0443248	-6.77194	0.490335	0.861817
1930	mmu-miR-705	Ppp1r9a	0	0	0	0	0	0	0	miR-705/2897	A_54_P2084	A_52_P239536	-0.300165	0.0443248	-6.77194	0.490335	0.861817
1931	mmu-miR-705	“Sept6”	0	0	0	0	0	0	0	miR-705/2897	A_54_P2084	A_52_P473644	-0.300155	0.0443248	-6.77173	0.490335	0.861817
1932	mmu-miR-705	“Sept6”	0	0	0	0	0	0	0	miR-705/2897	A_54_P2084	A_52_P473644	-0.300155	0.0443248	-6.77173	0.490335	0.861817
1933	mmu-miR-705	“Sept6”	0	0	0	0	0	0	0	miR-705/2897	A_54_P2084	A_52_P473644	-0.300155	0.0443248	-6.77173	0.490335	0.861817
1934	mmu-miR-705	“Sept6”	0	0	0	0	0	0	0	miR-705/2897	A_54_P2084	A_52_P473644	-0.300155	0.0443248	-6.77173	0.490335	0.861817
1935	mmu-miR-705	Mllt4	0	0	0	0	0	0	0	miR-705/2897	A_54_P2084	A_51_P476660	-0.300149	0.0443248	-6.77158	0.490335	0.861817
1936	mmu-miR-705	Mllt4	0	0	0	0	0	0	0	miR-705/2897	A_54_P2084	A_51_P476660	-0.300149	0.0443248	-6.77158	0.490335	0.861817
1937	mmu-miR-705	Mllt4	0	0	0	0	0	0	0	miR-705/2897	A_54_P2084	A_51_P476660	-0.300149	0.0443248	-6.77158	0.490335	0.861817
1938	mmu-miR-705	Mllt4	0	0	0	0	0	0	0	miR-705/2897	A_54_P2084	A_51_P476660	-0.300149	0.0443248	-6.77158	0.490335	0.861817
1939	mmu-miR-705	Socs1	0	0	0	0	0	0	0	miR-705/2897	A_54_P2082	A_51_P279606	-0.30007	0.0443137	-6.7715	0.554966	0.993467
1940	mmu-miR-705	Socs1	0	0	0	0	0	0	0	miR-705/2897	A_54_P2082	A_51_P279606	-0.30007	0.0443137	-6.7715	0.554966	0.993467
1941	mmu-miR-705	Socs1	0	0	0	0	0	0	0	miR-705/2897	A_54_P2082	A_51_P279606	-0.30007	0.0443137	-6.7715	0.554966	0.993467
1942	mmu-miR-705	Socs1	0	0	0	0	0	0	0	miR-705/2897	A_54_P2082	A_51_P279606	-0.30007	0.0443137	-6.7715	0.554966	0.993467
1943	mmu-miR-705	Klf4	0	0	0	0	0	0	0	miR-705/2897	A_54_P2081	A_51_P213544	-0.301317	0.0444981	-6.77147	0.170637	0.303105
1944	mmu-miR-705	Klf4	0	0	0	0	0	0	0	miR-705/2897	A_54_P2081	A_51_P213544	-0.301317	0.0444981	-6.77147	0.170637	0.303105
1945	mmu-miR-705	Klf4	0	0	0	0	0	0	0	miR-705/2897	A_54_P2081	A_51_P213544	-0.301317	0.0444981	-6.77147	0.170637	0.303105
1946	mmu-miR-705	Klf4	0	0	0	0	0	0	0	miR-705/2897	A_54_P2081	A_51_P213544	-0.301317	0.0444981	-6.77147	0.170637	0.303105
1947	mmu-miR-705	Dab2ip	0	0	0	0	0	0	0	miR-705/2897	A_54_P2084	A_52_P622471	-0.300138	0.0443248	-6.77134	0.490335	0.861817
1948	mmu-miR-705	Dab2ip	0	0	0	0	0	0	0	miR-705/2897	A_54_P2084	A_52_P622471	-0.300138	0.0443248	-6.77134	0.490335	0.861817
1949	mmu-miR-705	Dab2ip	0	0	0	0	0	0	0	miR-705/2897	A_54_P2084	A_52_P622471	-0.300138	0.0443248	-6.77134	0.490335	0.861817
1950	mmu-miR-705	Dab2ip	0	0	0	0	0	0	0	miR-705/2897	A_54_P2084	A_52_P622471	-0.300138	0.0443248	-6.77134	0.490335	0.861817
1951	mmu-miR-705	Nfia	0	0	0	0	0	0	0	miR-705/2897	A_54_P2083	A_52_P120680	-0.299782	0.0442724	-6.77129	0.59012	1.09292
1952	mmu-miR-705	Nfia	0	0	0	0	0	0	0	miR-705/2897	A_54_P2083	A_52_P120680	-0.299782	0.0442724	-6.77129	0.59012	1.09292
1953	mmu-miR-705	Nfia	0	0	0	0	0	0	0	miR-705/2897	A_54_P2083	A_52_P120680	-0.299782	0.0442724	-6.77129	0.59012	1.09292
1954	mmu-miR-705	Nfia	0	0	0	0	0	0	0	miR-705/2897	A_54_P2083	A_52_P120680	-0.299782	0.0442724	-6.77129	0.59012	1.09292
1955	mmu-miR-705	Mycn	0	0	0	0	0	0	0	miR-705/2897	A_54_P2081	A_52_P536494	-0.301308	0.0444981	-6.77125	0.170637	0.303105
1956	mmu-miR-705	Mycn	0	0	0	0	0	0	0	miR-705/2897	A_54_P2081	A_52_P536494	-0.301308	0.0444981	-6.77125	0.170637	0.303105
1957	mmu-miR-705	Mycn	0	0	0	0	0	0	0	miR-705/2897	A_54_P2081	A_52_P536494	-0.301308	0.0444981	-6.77125	0.170637	0.303105
1958	mmu-miR-705	Mycn	0	0	0	0	0	0	0	miR-705/2897	A_54_P2081	A_52_P536494	-0.301308	0.0444981	-6.77125	0.170637	0.303105
1959	mmu-miR-705	Ccne1	0	0	0	0	0	0	0	miR-705/2897	A_54_P2082	A_51_P408946	-0.300052	0.0443137	-6.77108	0.554966	0.993467
1960	mmu-miR-705	Ccne1	0	0	0	0	0	0	0	miR-705/2897	A_54_P2082	A_51_P408946	-0.300052	0.0443137	-6.77108	0.554966	0.993467
1961	mmu-miR-705	Ccne1	0	0	0	0	0	0	0	miR-705/2897	A_54_P2082	A_51_P408946	-0.300052	0.0443137	-6.77108	0.554966	0.993467
1962	mmu-miR-705	Ccne1	0	0	0	0	0	0	0	miR-705/2897	A_54_P2082	A_51_P408946	-0.300052	0.0443137	-6.77108	0.554966	0.993467
1963	mmu-miR-705	1500009L16Rik	0	0	0	0	0	0	0	miR-705/2897	A_54_P2084	A_51_P343598	-0.300126	0.0443248	-6.77107	0.490335	0.861817
1964	mmu-miR-705	1500009L16Rik	0	0	0	0	0	0	0	miR-705/2897	A_54_P2084	A_51_P343598	-0.300126	0.0443248	-6.77107	0.490335	0.861817
1965	mmu-miR-705	1500009L16Rik	0	0	0	0	0	0	0	miR-705/2897	A_54_P2084	A_51_P343598	-0.300126	0.0443248	-6.77107	0.490335	0.861817
1966	mmu-miR-705	1500009L16Rik	0	0	0	0	0	0	0	miR-705/2897	A_54_P2084	A_51_P343598	-0.300126	0.0443248	-6.77107	0.490335	0.861817
1967	mmu-miR-705	Tuba1a	0	0	0	0	0	0	0	miR-705/2897	A_54_P2084	A_51_P169745	-0.30012	0.0443248	-6.77093	0.490335	0.861817
1968	mmu-miR-705	Tuba1a	0	0	0	0	0	0	0	miR-705/2897	A_54_P2084	A_51_P169745	-0.30012	0.0443248	-6.77093	0.490335	0.861817
1969	mmu-miR-705	Tuba1a	0	0	0	0	0	0	0	miR-705/2897	A_54_P2084	A_51_P169745	-0.30012	0.0443248	-6.77093	0.490335	0.861817
1970	mmu-miR-705	Tuba1a	0	0	0	0	0	0	0	miR-705/2897	A_54_P2084	A_51_P169745	-0.30012	0.0443248	-6.77093	0.490335	0.861817
1971	mmu-miR-705	Cerk	0	0	0	0	0	0	0	miR-705/2897	A_54_P2084	A_52_P248764	-0.300119	0.0443248	-6.77091	0.490335	0.861817
1972	mmu-miR-705	Cerk	0	0	0	0	0	0	0	miR-705/2897	A_54_P2084	A_52_P248764	-0.300119	0.0443248	-6.77091	0.490335	0.861817
1973	mmu-miR-705	Cerk	0	0	0	0	0	0	0	miR-705/2897	A_54_P2084	A_52_P248764	-0.300119	0.0443248	-6.77091	0.490335	0.861817
1974	mmu-miR-705	Cerk	0	0	0	0	0	0	0	miR-705/2897	A_54_P2084	A_52_P248764	-0.300119	0.0443248	-6.77091	0.490335	0.861817
1975	mmu-miR-705	Spsb4	0	0	0	0	0	0	0	miR-705/2897	A_54_P2084	A_52_P659312	-0.300118	0.0443248	-6.7709	0.490335	0.861817
1976	mmu-miR-705	Spsb4	0	0	0	0	0	0	0	miR-705/2897	A_54_P2084	A_52_P659312	-0.300118	0.0443248	-6.7709	0.490335	0.861817
1977	mmu-miR-705	Spsb4	0	0	0	0	0	0	0	miR-705/2897	A_54_P2084	A_52_P659312	-0.300118	0.0443248	-6.7709	0.490335	0.861817
1978	mmu-miR-705	Spsb4	0	0	0	0	0	0	0	miR-705/2897	A_54_P2084	A_52_P659312	-0.300118	0.0443248	-6.7709	0.490335	0.861817
1979	mmu-miR-705	Runx2	0	0	0	0	0	0	0	miR-705/2897	A_54_P2081	A_51_P230942	-0.30129	0.0444981	-6.77085	0.170637	0.303105
1980	mmu-miR-705	Runx2	0	0	0	0	0	0	0	miR-705/2897	A_54_P2081	A_51_P230942	-0.30129	0.0444981	-6.77085	0.170637	0.303105
1981	mmu-miR-705	Runx2	0	0	0	0	0	0	0	miR-705/2897	A_54_P2081	A_51_P230942	-0.30129	0.0444981	-6.77085	0.170637	0.303105
1982	mmu-miR-705	Runx2	0	0	0	0	0	0	0	miR-705/2897	A_54_P2081	A_51_P230942	-0.30129	0.0444981	-6.77085	0.170637	0.303105
1983	mmu-miR-705	Arid5b	0	0	0	0	0	0	0	miR-705/2897	A_54_P2084	A_52_P432580	-0.300109	0.0443248	-6.77067	0.490335	0.861817
1984	mmu-miR-705	Arid5b	0	0	0	0	0	0	0	miR-705/2897	A_54_P2084	A_52_P432580	-0.300109	0.0443248	-6.77067	0.490335	0.861817
1985	mmu-miR-705	Arid5b	0	0	0	0	0	0	0	miR-705/2897	A_54_P2084	A_52_P432580	-0.300109	0.0443248	-6.77067	0.490335	0.861817
1986	mmu-miR-705	Arid5b	0	0	0	0	0	0	0	miR-705/2897	A_54_P2084	A_52_P432580	-0.300109	0.0443248	-6.77067	0.490335	0.861817
1987	mmu-miR-705	Ncoa3	0	0	0	0	0	0	0	miR-705/2897	A_54_P2083	A_52_P103066	-0.29975	0.0442724	-6.77057	0.59012	1.09292
1988	mmu-miR-705	Ncoa3	0	0	0	0	0	0	0	miR-705/2897	A_54_P2083	A_52_P103066	-0.29975	0.0442724	-6.77057	0.59012	1.09292
1989	mmu-miR-705	Ncoa3	0	0	0	0	0	0	0	miR-705/2897	A_54_P2083	A_52_P103066	-0.29975	0.0442724	-6.77057	0.59012	1.09292
1990	mmu-miR-705	Ncoa3	0	0	0	0	0	0	0	miR-705/2897	A_54_P2083	A_52_P103066	-0.29975	0.0442724	-6.77057	0.59012	1.09292
1991	mmu-miR-705	Bach2	0	0	0	0	0	0	0	miR-705/2897	A_54_P2083	A_52_P184618	-0.299746	0.0442724	-6.77049	0.59012	1.09292
1992	mmu-miR-705	Bach2	0	0	0	0	0	0	0	miR-705/2897	A_54_P2083	A_52_P184618	-0.299746	0.0442724	-6.77049	0.59012	1.09292
1993	mmu-miR-705	Bach2	0	0	0	0	0	0	0	miR-705/2897	A_54_P2083	A_52_P184618	-0.299746	0.0442724	-6.77049	0.59012	1.09292
1994	mmu-miR-705	Bach2	0	0	0	0	0	0	0	miR-705/2897	A_54_P2083	A_52_P184618	-0.299746	0.0442724	-6.77049	0.59012	1.09292
1995	mmu-miR-705	Arid5b	0	0	0	0	0	0	0	miR-705/2897	A_54_P2082	A_52_P432580	-0.300016	0.0443137	-6.77028	0.554966	0.993467
1996	mmu-miR-705	Arid5b	0	0	0	0	0	0	0	miR-705/2897	A_54_P2082	A_52_P432580	-0.300016	0.0443137	-6.77028	0.554966	0.993467
1997	mmu-miR-705	Arid5b	0	0	0	0	0	0	0	miR-705/2897	A_54_P2082	A_52_P432580	-0.300016	0.0443137	-6.77028	0.554966	0.993467
1998	mmu-miR-705	Arid5b	0	0	0	0	0	0	0	miR-705/2897	A_54_P2082	A_52_P432580	-0.300016	0.0443137	-6.77028	0.554966	0.993467
1999	mmu-miR-705	Rasl12	0	0	0	0	0	0	0	miR-705/2897	A_54_P2084	A_51_P105927	-0.300086	0.0443248	-6.77016	0.490335	0.861817
[truncated: 28,191 more rows]
